# Supplementary material for: Potassium (2,2′-bipyridine-κ2 N,N′)bis­(carbonato-κ2 O,O′)cobaltate(III) dihydrate
Source: Acta Crystallogr Sect E Struct Rep Online. 2010 Sep 30;66(Pt 10):m1310. doi: 10.1107/S1600536810037463 (PMC2983251; doi:10.1107/S1600536810037463)
Supplement: Supplementary file 1 [file e-66-m1310-sup1.cif]

##############################################################################
###                                                                        ###
###        Electronic paper (Acta Crystallographica Section E)             ###
###                                                                        ###
##############################################################################
#                                                                            #
# This CIF contains the data in a paper accepted for publication in Acta     #
# Crystallographica Section E. It conforms to the requirements of Notes      #
# for Authors for Section E, and has been peer reviewed under the auspices   #
# of the IUCr Commission on Journals.                                        #
#                                                                            #
# Full details of the Crystallographic Information File format               #
# are given in the paper "The Crystallographic Information File (CIF):       #
# a New Standard Archive File for Crystallography" by S. R. Hall, F. H.      #
# Allen and I. D. Brown [Acta Cryst. (1991), A47, 655-685].                  #
#                                                                            #
# The current version of the core CIF dictionary is obtainable from          #
# ftp://ftp.iucr.org/pub/cif_core.dic. The current version number is 2.4.    #
#                                                                            #
# Software is freely available for graphical display of the structure(s) in  #
# this CIF.  For information consult the CIF home page http://www.iucr.org/  #
# cif/home.html                                                              #
#                                                                            #
# This file may be used for bona fide research purposes within the           #
# scientific community so long as proper attribution is given to the journal # 
# article from which it was obtained.                                        #
#                                                                            #
##############################################################################
                                             
data_global
_audit_creation_method     'form.cif (version 2.0)'
_journal_data_validation_number     ?
_journal_date_recd_electronic     2010-08-14
_journal_date_accepted     2010-09-18
_journal_name_full     'Acta Crystallographica, Section E'
_journal_year     2010
_journal_volume     66
_journal_issue     10
_journal_page_first     m1310
_journal_page_last     m1310
_journal_paper_category     QM
_journal_coeditor_code     RK2228
_publ_contact_author_name     'Jian-Li Lin'
_publ_contact_author_address
;
   State Key Lab. Base of Novel Functional Materials and
   Preparation Science
   Center of Applied Solid State Chemistry Research
   Ningbo University
   Ningbo, Zhejiang
   315211, People's Republic of China
;
_publ_contact_author_email     'linjianli@nbu.edu.cn'
_publ_contact_author_fax     '86 574 87600791'
_publ_contact_author_phone     '86 574 87600791'
_publ_section_title
;\
Potassium (2,2'-bipyridine-\k^2^<i>N</i>,<i>N</i>')bis(carbonato-\
\k^2^<i>O</i>,<i>O</i>')cobaltate(III) dihydrate
;
loop_
    _publ_author_name
    _publ_author_footnote
    _publ_author_address
    'Jian-Fei Wang' ?
;
     State Key Lab. Base of Novel Functional Materials and
   Preparation Science
   Center of Applied Solid State Chemistry Research
   Ningbo University
   Ningbo, Zhejiang
   315211, People's Republic of China
;
    'Jian-Li Lin' ?
;
     State Key Lab. Base of Novel Functional Materials and
   Preparation Science
   Center of Applied Solid State Chemistry Research
   Ningbo University
   Ningbo, Zhejiang
   315211, People's Republic of China
;
data_I
_audit_creation_method     SHELXL97
_chemical_name_systematic
;
Potassium (2,2'-bipyridine-\k^2^<i>N</i>,<i>N</i>')bis(carbonato-
\k^2^<i>O</i>,<i>O</i>')cobaltate(III) dihydrate
;
_chemical_name_common     ?
_chemical_formula_moiety     'C12 H12 Co K N2 O8'
_chemical_formula_sum     'C12 H12 Co K N2 O8'
_chemical_formula_iupac     'K[Co (C O3)2 (C10 H8 N2)] , 2H2 O'
_chemical_formula_weight     410.27
_chemical_melting_point     ?
_symmetry_cell_setting     monoclinic
_symmetry_space_group_name_H-M     'P 21/c'
_symmetry_space_group_name_Hall     '-P 2ybc'
loop_
    _symmetry_equiv_pos_as_xyz
    'x, y, z'
    '-x, y+1/2, -z+1/2'
    '-x, -y, -z'
    'x, -y-1/2, z-1/2'
_cell_length_a     7.4138(15)
_cell_length_b     14.064(3)
_cell_length_c     15.392(4)
_cell_angle_alpha     90.00
_cell_angle_beta     113.80(3)
_cell_angle_gamma     90.00
_cell_volume     1468.4(7)
_cell_formula_units_Z     4
_cell_measurement_reflns_used     11721
_cell_measurement_theta_min     3.01
_cell_measurement_theta_max     27.48
_cell_measurement_temperature     295(2)
_exptl_crystal_description     'chip'
_exptl_crystal_colour     'black'
_exptl_crystal_size_max     0.58
_exptl_crystal_size_mid     0.18
_exptl_crystal_size_min     0.17
_exptl_crystal_density_diffrn     1.856
_exptl_crystal_density_meas     ?
_exptl_crystal_density_method     'not measured'
_exptl_crystal_F_000     832
_exptl_absorpt_coefficient_mu     1.500
_exptl_absorpt_correction_type     multi-scan
_exptl_absorpt_process_details     '(<i>ABSCOR</i>; Higashi, 1995)'
_exptl_absorpt_correction_T_min     0.731
_exptl_absorpt_correction_T_max     0.775
_exptl_special_details
;
;
_diffrn_ambient_temperature     295(2)
_diffrn_radiation_type     'MoK\a'
_diffrn_radiation_wavelength     0.71073
_diffrn_radiation_source     'fine-focus sealed tube'
_diffrn_radiation_monochromator     'graphite'
_diffrn_measurement_device_type     'Rigaku R-AXIS RAPID'
_diffrn_measurement_method     '\w--scan'
_diffrn_detector_area_resol_mean     0
_diffrn_reflns_number     13677
_diffrn_reflns_av_R_equivalents     0.0234
_diffrn_reflns_av_sigmaI/netI     0.0203
_diffrn_reflns_theta_min     3.00
_diffrn_reflns_theta_max     27.48
_diffrn_reflns_theta_full     27.48
_diffrn_measured_fraction_theta_max     0.964
_diffrn_measured_fraction_theta_full     0.964
_diffrn_reflns_limit_h_min     -8
_diffrn_reflns_limit_h_max     9
_diffrn_reflns_limit_k_min     -18
_diffrn_reflns_limit_k_max     18
_diffrn_reflns_limit_l_min     -19
_diffrn_reflns_limit_l_max     19
_diffrn_standards_number     0
_diffrn_standards_interval_count     ?
_diffrn_standards_interval_time     0
_diffrn_standards_decay_%     0
_refine_special_details
;
 Refinement of <i>F</i>^2^ against ALL reflections. The weighted
 <i>R</i>--factor <i>wR</i> and goodness of fit <i>S</i> are based on
 <i>F</i>^2^, conventional <i>R</i>--factors <i>R</i> are based on <i>F</i>,
 with <i>F</i> set to zero for negative <i>F</i>^2^. The threshold expression
 of <i>F</i>^2^ > \s(<i>F</i>^2^) is used only for calculating
 <i>R</i>--factors(gt) <i>etc</i>. and is not relevant to the choice of
 reflections for refinement. <i>R</i>--factors based on <i>F</i>^2^ are
 statistically about twice as large as those based on <i>F</i>, and
 <i>R</i>--factors based on ALL data will be even larger.
;
_reflns_number_total     3249
_reflns_number_gt     2792
_reflns_threshold_expression     >2\s(I)
_refine_ls_structure_factor_coef     Fsqd
_refine_ls_matrix_type     full
_refine_ls_R_factor_all     0.0356
_refine_ls_R_factor_gt     0.0297
_refine_ls_wR_factor_gt     0.0758
_refine_ls_wR_factor_ref     0.0779
_refine_ls_goodness_of_fit_ref     1.035
_refine_ls_restrained_S_all     1.035
_refine_ls_number_reflns     3249
_refine_ls_number_parameters     217
_refine_ls_number_restraints     0
_refine_ls_hydrogen_treatment     constr
_refine_ls_weighting_scheme     calc
_refine_ls_weighting_details
         'calc w=1/[\s^2^(Fo^2^)+(0.0412P)^2^+0.8088P] where P=(Fo^2^+2Fc^2^)/3'
_atom_sites_solution_hydrogens     geom
_atom_sites_solution_primary     direct
_atom_sites_solution_secondary     difmap
_refine_ls_shift/su_max     0.001
_refine_ls_shift/su_mean     0.000
_refine_diff_density_max     0.357
_refine_diff_density_min     -0.392
_refine_ls_extinction_method     'none'
_refine_ls_extinction_coef     ?
loop_
    _atom_type_symbol
    _atom_type_description
    _atom_type_scat_dispersion_real
    _atom_type_scat_dispersion_imag
    _atom_type_scat_source
    'C' 'C' 0.0033 0.0016
                         'International Tables Vol C Tables 4.2.6.8 and 6.1.1.4'
    'H' 'H' 0.0000 0.0000
                         'International Tables Vol C Tables 4.2.6.8 and 6.1.1.4'
    'Co' 'Co' 0.3494 0.9721
                         'International Tables Vol C Tables 4.2.6.8 and 6.1.1.4'
    'K' 'K' 0.2009 0.2494
                         'International Tables Vol C Tables 4.2.6.8 and 6.1.1.4'
    'N' 'N' 0.0061 0.0033
                         'International Tables Vol C Tables 4.2.6.8 and 6.1.1.4'
    'O' 'O' 0.0106 0.0060
                         'International Tables Vol C Tables 4.2.6.8 and 6.1.1.4'
_computing_data_collection     '<i>RAPID-AUTO</i> (Rigaku, 1998)'
_computing_cell_refinement     '<i>RAPID-AUTO</i> (Rigaku, 1998)'
_computing_data_reduction     '<i>CrystalStructure</i> (Rigaku/MSC, 2004)'
_computing_structure_solution     '<i>SHELXS97</i> (Sheldrick, 2008)'
_computing_structure_refinement     '<i>SHELXL97</i> (Sheldrick, 2008)'
_computing_molecular_graphics     '<i>SHELXTL</i>  (Sheldrick, 2008)'
_computing_publication_material     '<i>SHELXTL</i>  (Sheldrick, 2008)'
loop_
    _atom_site_type_symbol
    _atom_site_label
    _atom_site_fract_x
    _atom_site_fract_y
    _atom_site_fract_z
    _atom_site_U_iso_or_equiv
    _atom_site_adp_type
    _atom_site_calc_flag
    _atom_site_refinement_flags
    _atom_site_occupancy
    _atom_site_disorder_assembly
    _atom_site_disorder_group
    Co Co -0.15263(4) -0.183676(18) -0.376007(18) 0.02336(9) Uani d . 1 . .
    K K 0.17639(8) -0.06463(4) -0.05791(4) 0.04510(15) Uani d . 1 . .
    O O1 -0.3391(2) -0.15333(10) -0.32390(10) 0.0307(3) Uani d . 1 . .
    O O2 -0.0295(2) -0.17746(10) -0.24051(10) 0.0297(3) Uani d . 1 . .
    O O3 -0.2175(3) -0.13028(13) -0.16521(12) 0.0458(4) Uani d . 1 . .
    O O4 0.0521(2) -0.24608(10) -0.40039(11) 0.0301(3) Uani d . 1 . .
    O O5 -0.1835(2) -0.31752(10) -0.37814(10) 0.0300(3) Uani d . 1 . .
    O O6 0.0328(2) -0.40547(11) -0.41275(12) 0.0412(4) Uani d . 1 . .
    O O7 0.4913(3) -0.02509(15) -0.12247(15) 0.0601(5) Uani d . 1 . .
    H H7A 0.5011 0.0352 -0.1276 0.090 Uiso d R 1 . .
    H H7B 0.5648 -0.0574 -0.1420 0.090 Uiso d R 1 . .
    O O8 0.4066(3) -0.17732(14) 0.09211(15) 0.0536(5) Uani d . 1 . .
    H H8A 0.3177 -0.2011 0.1073 0.080 Uiso d R 1 . .
    H H8B 0.5008 -0.2166 0.1180 0.080 Uiso d R 1 . .
    N N1 -0.3278(2) -0.16972(11) -0.50825(12) 0.0262(3) Uani d . 1 . .
    N N2 -0.0978(2) -0.05200(11) -0.38840(12) 0.0256(3) Uani d . 1 . .
    C C1 -0.4355(3) -0.23832(15) -0.56647(16) 0.0333(5) Uani d . 1 . .
    H H1 -0.4197 -0.3008 -0.5448 0.040 Uiso calc R 1 . .
    C C2 -0.5694(3) -0.21909(18) -0.65784(17) 0.0405(5) Uani d . 1 . .
    H H2 -0.6425 -0.2679 -0.6970 0.049 Uiso calc R 1 . .
    C C3 -0.5931(3) -0.12702(18) -0.68993(16) 0.0391(5) Uani d . 1 . .
    H H3 -0.6847 -0.1126 -0.7507 0.047 Uiso calc R 1 . .
    C C4 -0.4802(3) -0.05601(16) -0.63147(15) 0.0338(5) Uani d . 1 . .
    H H4 -0.4929 0.0066 -0.6526 0.041 Uiso calc R 1 . .
    C C5 -0.3477(3) -0.07938(14) -0.54072(14) 0.0257(4) Uani d . 1 . .
    C C6 -0.2142(3) -0.01164(14) -0.47241(14) 0.0253(4) Uani d . 1 . .
    C C7 -0.1996(3) 0.08361(15) -0.48953(16) 0.0333(5) Uani d . 1 . .
    H H7 -0.2809 0.1103 -0.5474 0.040 Uiso calc R 1 . .
    C C8 -0.0630(4) 0.13897(15) -0.41985(17) 0.0375(5) Uani d . 1 . .
    H H8 -0.0521 0.2035 -0.4299 0.045 Uiso calc R 1 . .
    C C9 0.0568(3) 0.09727(16) -0.33514(16) 0.0361(5) Uani d . 1 . .
    H H9 0.1503 0.1332 -0.2874 0.043 Uiso calc R 1 . .
    C C10 0.0361(3) 0.00167(15) -0.32208(15) 0.0324(5) Uani d . 1 . .
    H H10 0.1184 -0.0264 -0.2651 0.039 Uiso calc R 1 . .
    C C11 -0.1975(3) -0.15262(14) -0.23757(15) 0.0295(4) Uani d . 1 . .
    C C12 -0.0283(3) -0.32881(14) -0.39785(14) 0.0283(4) Uani d . 1 . .
loop_
    _atom_site_aniso_label
    _atom_site_aniso_U_11
    _atom_site_aniso_U_22
    _atom_site_aniso_U_33
    _atom_site_aniso_U_12
    _atom_site_aniso_U_13
    _atom_site_aniso_U_23
    Co 0.02390(15) 0.02063(14) 0.02346(14) 0.00084(9) 0.00739(11) 0.00296(10)
    K 0.0431(3) 0.0460(3) 0.0428(3) 0.0059(2) 0.0137(2) 0.0018(2)
    O1 0.0291(8) 0.0311(7) 0.0311(7) 0.0021(6) 0.0113(7) 0.0006(6)
    O2 0.0290(8) 0.0323(8) 0.0245(7) 0.0021(5) 0.0073(6) 0.0051(6)
    O3 0.0531(10) 0.0532(11) 0.0372(9) -0.0079(8) 0.0246(8) -0.0093(8)
    O4 0.0288(7) 0.0273(7) 0.0347(8) 0.0002(5) 0.0135(7) 0.0026(6)
    O5 0.0303(8) 0.0244(7) 0.0346(8) -0.0014(5) 0.0123(7) 0.0045(6)
    O6 0.0435(9) 0.0286(8) 0.0488(9) 0.0056(7) 0.0157(8) -0.0044(7)
    O7 0.0633(13) 0.0528(12) 0.0708(13) 0.0002(9) 0.0338(11) 0.0044(10)
    O8 0.0389(10) 0.0588(12) 0.0660(13) 0.0165(8) 0.0242(10) 0.0103(9)
    N1 0.0266(9) 0.0253(8) 0.0257(8) 0.0019(6) 0.0094(7) -0.0001(6)
    N2 0.0277(8) 0.0230(8) 0.0261(8) -0.0002(6) 0.0108(7) 0.0011(6)
    C1 0.0328(11) 0.0293(11) 0.0337(11) -0.0019(8) 0.0091(10) -0.0031(8)
    C2 0.0347(12) 0.0458(13) 0.0343(11) -0.0046(10) 0.0068(10) -0.0098(10)
    C3 0.0293(11) 0.0542(15) 0.0262(10) 0.0076(10) 0.0034(9) 0.0017(10)
    C4 0.0348(12) 0.0380(12) 0.0276(10) 0.0095(9) 0.0117(9) 0.0075(8)
    C5 0.0254(10) 0.0283(10) 0.0237(9) 0.0058(7) 0.0103(8) 0.0031(7)
    C6 0.0265(10) 0.0258(9) 0.0266(9) 0.0039(7) 0.0137(8) 0.0021(7)
    C7 0.0415(12) 0.0268(10) 0.0343(11) 0.0052(8) 0.0183(10) 0.0065(8)
    C8 0.0525(14) 0.0224(10) 0.0451(13) -0.0022(9) 0.0275(11) 0.0007(9)
    C9 0.0464(13) 0.0306(11) 0.0363(11) -0.0102(9) 0.0218(11) -0.0086(9)
    C10 0.0369(12) 0.0322(11) 0.0273(10) -0.0041(8) 0.0120(9) -0.0011(8)
    C11 0.0342(11) 0.0238(9) 0.0309(10) -0.0042(8) 0.0135(9) 0.0009(8)
    C12 0.0279(10) 0.0265(10) 0.0253(10) 0.0024(7) 0.0055(9) 0.0020(7)
_geom_special_details
;
 All s.u.'s (except the s.u. in the dihedral angle between two l.s. planes)
 are estimated using the full covariance matrix. The cell s.u.'s are taken
 into account individually in the estimation of s.u.'s in distances, angles
 and torsion angles; correlations between s.u.'s in cell parameters are only
 used when they are defined by crystal symmetry. An approximate (isotropic)
 treatment of cell s.u.'s is used for estimating s.u.'s involving l.s. planes.
;
loop_
    _geom_bond_atom_site_label_1
    _geom_bond_atom_site_label_2
    _geom_bond_site_symmetry_2
    _geom_bond_distance
    _geom_bond_publ_flag
    Co O5 . 1.8950(14) ?
    Co O1 . 1.9058(15) ?
    Co O2 . 1.9115(16) ?
    Co O4 . 1.9170(15) ?
    Co N2 . 1.9219(17) ?
    Co N1 . 1.9325(19) ?
    Co C12 . 2.319(2) ?
    Co C11 . 2.327(2) ?
    O1 C11 . 1.320(3) ?
    O2 C11 . 1.312(3) ?
    O3 C11 . 1.222(3) ?
    O4 C12 . 1.315(2) ?
    O5 C12 . 1.312(3) ?
    O6 C12 . 1.226(3) ?
    O7 H7A . 0.8570 ?
    O7 H7B . 0.8517 ?
    O8 H8A . 0.8513 ?
    O8 H8B . 0.8529 ?
    N1 C1 . 1.339(3) ?
    N1 C5 . 1.351(3) ?
    N2 C10 . 1.334(3) ?
    N2 C6 . 1.356(3) ?
    C1 C2 . 1.382(3) ?
    C1 H1 . 0.9300 ?
    C2 C3 . 1.372(4) ?
    C2 H2 . 0.9300 ?
    C3 C4 . 1.378(3) ?
    C3 H3 . 0.9300 ?
    C4 C5 . 1.385(3) ?
    C4 H4 . 0.9300 ?
    C5 C6 . 1.467(3) ?
    C6 C7 . 1.378(3) ?
    C7 C8 . 1.380(3) ?
    C7 H7 . 0.9300 ?
    C8 C9 . 1.378(3) ?
    C8 H8 . 0.9300 ?
    C9 C10 . 1.377(3) ?
    C9 H9 . 0.9300 ?
    C10 H10 . 0.9300 ?
loop_
    _geom_angle_atom_site_label_1
    _geom_angle_atom_site_label_2
    _geom_angle_atom_site_label_3
    _geom_angle_site_symmetry_1
    _geom_angle_site_symmetry_3
    _geom_angle
    _geom_angle_publ_flag
    O5 Co O1 . . 97.29(6) ?
    O5 Co O2 . . 93.75(6) ?
    O1 Co O2 . . 68.83(7) ?
    O5 Co O4 . . 68.98(6) ?
    O1 Co O4 . . 162.02(6) ?
    O2 Co O4 . . 99.62(7) ?
    O5 Co N2 . . 169.86(7) ?
    O1 Co N2 . . 92.53(7) ?
    O2 Co N2 . . 92.13(7) ?
    O4 Co N2 . . 101.89(7) ?
    O5 Co N1 . . 93.30(6) ?
    O1 Co N1 . . 97.31(7) ?
    O2 Co N1 . . 165.15(7) ?
    O4 Co N1 . . 95.10(7) ?
    N2 Co N1 . . 82.92(7) ?
    O5 Co C12 . . 34.46(7) ?
    O1 Co C12 . . 131.03(7) ?
    O2 Co C12 . . 98.95(7) ?
    O4 Co C12 . . 34.54(7) ?
    N2 Co C12 . . 136.17(8) ?
    N1 Co C12 . . 94.25(7) ?
    O5 Co C11 . . 98.13(7) ?
    O1 Co C11 . . 34.56(7) ?
    O2 Co C11 . . 34.32(7) ?
    O4 Co C11 . . 133.02(7) ?
    N2 Co C11 . . 91.38(7) ?
    N1 Co C11 . . 131.44(8) ?
    C12 Co C11 . . 120.66(7) ?
    C11 O1 Co . . 90.44(12) ?
    C11 O2 Co . . 90.44(12) ?
    C12 O4 Co . . 89.72(12) ?
    C12 O5 Co . . 90.76(11) ?
    H7A O7 H7B . . 113.9 ?
    H8A O8 H8B . . 101.3 ?
    C1 N1 C5 . . 118.89(18) ?
    C1 N1 Co . . 126.68(14) ?
    C5 N1 Co . . 114.31(13) ?
    C10 N2 C6 . . 118.92(18) ?
    C10 N2 Co . . 126.24(14) ?
    C6 N2 Co . . 114.80(13) ?
    N1 C1 C2 . . 122.0(2) ?
    N1 C1 H1 . . 119.0 ?
    C2 C1 H1 . . 119.0 ?
    C3 C2 C1 . . 119.1(2) ?
    C3 C2 H2 . . 120.5 ?
    C1 C2 H2 . . 120.5 ?
    C2 C3 C4 . . 119.6(2) ?
    C2 C3 H3 . . 120.2 ?
    C4 C3 H3 . . 120.2 ?
    C3 C4 C5 . . 118.9(2) ?
    C3 C4 H4 . . 120.5 ?
    C5 C4 H4 . . 120.5 ?
    N1 C5 C4 . . 121.56(19) ?
    N1 C5 C6 . . 113.83(17) ?
    C4 C5 C6 . . 124.59(19) ?
    N2 C6 C7 . . 121.37(19) ?
    N2 C6 C5 . . 113.41(17) ?
    C7 C6 C5 . . 125.21(18) ?
    C6 C7 C8 . . 119.3(2) ?
    C6 C7 H7 . . 120.3 ?
    C8 C7 H7 . . 120.3 ?
    C9 C8 C7 . . 119.1(2) ?
    C9 C8 H8 . . 120.5 ?
    C7 C8 H8 . . 120.5 ?
    C10 C9 C8 . . 119.1(2) ?
    C10 C9 H9 . . 120.4 ?
    C8 C9 H9 . . 120.4 ?
    N2 C10 C9 . . 122.2(2) ?
    N2 C10 H10 . . 118.9 ?
    C9 C10 H10 . . 118.9 ?
    O3 C11 O2 . . 124.5(2) ?
    O3 C11 O1 . . 125.4(2) ?
    O2 C11 O1 . . 110.12(18) ?
    O3 C11 Co . . 175.80(17) ?
    O2 C11 Co . . 55.24(10) ?
    O1 C11 Co . . 54.99(10) ?
    O6 C12 O5 . . 125.04(19) ?
    O6 C12 O4 . . 124.5(2) ?
    O5 C12 O4 . . 110.48(17) ?
    O6 C12 Co . . 177.71(17) ?
    O5 C12 Co . . 54.78(9) ?
    O4 C12 Co . . 55.74(10) ?
loop_
    _geom_hbond_atom_site_label_D
    _geom_hbond_atom_site_label_H
    _geom_hbond_atom_site_label_A
    _geom_hbond_site_symmetry_D
    _geom_hbond_site_symmetry_H
    _geom_hbond_site_symmetry_A
    _geom_hbond_distance_DH
    _geom_hbond_distance_HA
    _geom_hbond_distance_DA
    _geom_hbond_angle_DHA
    _geom_hbond_publ_flag
    O7 H7A O8 . . 3_655 0.86 2.11 2.934(3) 161 y
    O7 H7B O3 . . 1_655 0.85 2.06 2.903(3) 170 y
    O8 H8A O4 . . 4_556 0.85 2.06 2.885(3) 162 y
    O8 H8B O1 . . 4_656 0.85 2.17 2.988(3) 162 y
