# Supplementary material for: Potassium (2,2′-bipyridine-κ2 N,N′)bis­(carbonato-κ2 O,O′)cobaltate(III) dihydrate
Source: Acta Crystallogr Sect E Struct Rep Online. 2010 Sep 30;66(Pt 10):m1310. doi: 10.1107/S1600536810037463 (PMC2983251; doi:10.1107/S1600536810037463)
Supplement: Supplementary file 2 [file e-66-m1310-Isup2.hkl]

# 
# h,k,l, Fc-squared, Fo-squared, sigma(Fo-squared) and status flag 
# 
data_I
_shelx_title ' K[Co(bpy)(HCO3)2]*2H2O in  P21/c' 
_shelx_refln_list_code          4 
_shelx_F_calc_maximum      272.63 
_exptl_crystal_F_000       831.85 
_reflns_d_resolution_high  0.7700 
 
loop_ 
 _symmetry_equiv_pos_as_xyz 
 'x, y, z' 
 '-x, y+1/2, -z+1/2' 
 '-x, -y, -z' 
 'x, -y-1/2, z-1/2' 
 
_cell_length_a     7.4138 
_cell_length_b    14.0640 
_cell_length_c    15.3920 
_cell_angle_alpha  90.000 
_cell_angle_beta  113.800 
_cell_angle_gamma  90.000 
 
_shelx_F_squared_multiplier     1.000 
 
loop_ 
 _refln_index_h 
 _refln_index_k 
 _refln_index_l 
 _refln_F_squared_calc 
 _refln_F_squared_meas 
 _refln_F_squared_sigma 
 _refln_observed_status 
   1   0   0    16576.72    17911.07    173.02 o 
   2   0   0     1268.92     1356.32     11.12 o 
   3   0   0     8173.79     7928.87     80.63 o 
   4   0   0     1095.30     1017.12     12.29 o 
   5   0   0     3224.55     3325.44    162.83 o 
   6   0   0     3514.78     3429.85     36.50 o 
   7   0   0       68.27       51.34      6.61 o 
   1   1   0    14764.42    16473.54    110.95 o 
   2   1   0     5588.09     5602.75     40.58 o 
   3   1   0      447.43      509.49      4.51 o 
   4   1   0      530.52      464.49      6.51 o 
   5   1   0     3465.09     3481.91     28.40 o 
   6   1   0      252.22      237.91      9.28 o 
   7   1   0      637.16      555.39     44.42 o 
   8   1   0       52.60       65.67     17.31 o 
   1   2   0      231.64      281.76      2.78 o 
   2   2   0        6.66       10.13      1.75 o 
   3   2   0      509.84      528.76      4.32 o 
   4   2   0     2069.59     2077.48     16.07 o 
   5   2   0      228.50      219.38      4.49 o 
   6   2   0       36.35       31.35      2.24 o 
   7   2   0      935.92      872.00     21.79 o 
   1   3   0     1868.28     1769.22     13.36 o 
   2   3   0     3656.34     3523.10     22.04 o 
   3   3   0      285.99      303.93      3.38 o 
   4   3   0     3819.82     3937.28     25.75 o 
   5   3   0      835.24      831.27      8.68 o 
   6   3   0        3.51        1.69      1.92 o 
   7   3   0      298.17      275.48      7.29 o 
   8   3   0      476.37      493.72     27.46 o 
   0   4   0     3435.13     3625.61     59.40 o 
   1   4   0     1785.21     1685.02     13.29 o 
   2   4   0     3321.99     3415.95     22.15 o 
   3   4   0      683.11      748.48      6.44 o 
   4   4   0      360.19      391.08      5.36 o 
   5   4   0      222.18      208.07      6.55 o 
   6   4   0      175.43      138.45      9.93 o 
   7   4   0        2.05        4.01      4.62 o 
   8   4   0        0.00       15.52     28.66 o 
   1   5   0    14276.50    15036.36    174.32 o 
   2   5   0     7666.57     7481.46     55.06 o 
   3   5   0      870.42      929.07      8.41 o 
   4   5   0      661.19      630.64      7.38 o 
   5   5   0     1443.46     1458.79     13.48 o 
   6   5   0      339.38      317.89     11.86 o 
   7   5   0     1454.33     1508.09     23.74 o 
   8   5   0      256.97      227.46     23.28 o 
   0   6   0     6156.30     5988.10     67.75 o 
   1   6   0      181.35      152.58      5.88 o 
   2   6   0      691.73      781.19     10.30 o 
   3   6   0      355.70      344.48      7.09 o 
   4   6   0      455.27      447.83      7.10 o 
   5   6   0       69.57       65.80      3.59 o 
   6   6   0      822.75      828.34     12.84 o 
   7   6   0      281.33      305.92     26.27 o 
   8   6   0       45.88       41.19     18.51 o 
   1   7   0     8154.22     8572.35     74.91 o 
   2   7   0     7598.93     7522.27     59.03 o 
   3   7   0      780.58      791.62      8.91 o 
   4   7   0        3.52        5.35      2.74 o 
   5   7   0      856.93      852.50     10.59 o 
   6   7   0        3.62        3.44      2.33 o 
   7   7   0      719.92      729.23     15.66 o 
   8   7   0      365.80      435.82     29.25 o 
   0   8   0    10401.74    10140.58    157.91 o 
   1   8   0     1952.08     1730.39     20.59 o 
   2   8   0     1624.51     1576.40     14.90 o 
   3   8   0     5216.03     5118.06     42.59 o 
   4   8   0     2526.66     2459.63     20.96 o 
   5   8   0      109.36      111.89      4.98 o 
   6   8   0     2658.83     2673.13     35.84 o 
   7   8   0      518.89      551.59     17.04 o 
   1   9   0      222.37      229.09      7.22 o 
   2   9   0     1609.63     1510.06     16.26 o 
   3   9   0     1062.75     1061.40     12.27 o 
   4   9   0      100.94      108.77      7.00 o 
   5   9   0      367.92      381.53      7.78 o 
   6   9   0       84.14       84.01      5.29 o 
   7   9   0       68.35       52.81     17.72 o 
   0  10   0        6.47        6.81      7.14 o 
   1  10   0      498.97      495.49     11.01 o 
   2  10   0        0.35        0.83      4.48 o 
   3  10   0       52.26       52.98      6.31 o 
   4  10   0       15.75       15.20      4.70 o 
   5  10   0      108.33      126.18     11.42 o 
   6  10   0       61.40       48.69      7.70 o 
   7  10   0      174.97      188.11     12.65 o 
   1  11   0       75.20       77.41      7.59 o 
   2  11   0     1675.45     1638.64     20.74 o 
   3  11   0      137.65      131.37      6.86 o 
   4  11   0      397.91      402.27      9.72 o 
   5  11   0        2.06        0.92      3.67 o 
   6  11   0       45.74       45.66      6.11 o 
   7  11   0        4.92        2.31      8.60 o 
   0  12   0     3089.72     2877.78     47.66 o 
   1  12   0      819.80      814.73     16.50 o 
   2  12   0        1.08        2.99      6.34 o 
   3  12   0      103.76      104.45      7.16 o 
   4  12   0        8.87       12.34      5.36 o 
   5  12   0      148.05      162.74      8.56 o 
   6  12   0      388.18      350.82     10.32 o 
   1  13   0     1381.55     1324.87     27.57 o 
   2  13   0      609.02      630.88     12.50 o 
   3  13   0       19.93       17.57      7.17 o 
   4  13   0      329.25      310.57     10.08 o 
   5  13   0      419.59      440.27     15.81 o 
   6  13   0        2.68        1.58      5.30 o 
   0  14   0      813.55      809.19     21.94 o 
   1  14   0      467.90      462.13     13.73 o 
   2  14   0      113.03      128.56      9.94 o 
   3  14   0      107.70      112.32     10.14 o 
   4  14   0      131.85      143.65      8.58 o 
   5  14   0        1.46       -2.21      6.31 o 
   1  15   0      476.71      473.18     13.78 o 
   2  15   0     1276.54     1282.82     19.47 o 
   3  15   0      171.37      164.26     10.77 o 
   4  15   0      296.13      279.26     11.00 o 
   5  15   0      177.86      183.65     13.10 o 
   0  16   0     1371.73     1358.20     31.43 o 
   1  16   0      521.22      431.87     28.94 o 
   2  16   0       96.39      108.59     11.11 o 
   3  16   0      954.09      932.47     22.81 o 
   4  16   0      204.03      229.82     12.44 o 
   1  17   0       59.29       42.61      9.50 o 
   2  17   0       58.06       45.97     10.57 o 
   3  17   0       20.04       30.01      8.93 o 
   0  18   0       13.58        2.36     21.24 o 
   1  18   0       15.30       13.41      8.84 o 
  -7   1   1        4.79        5.56      2.71 o 
  -6   1   1       24.86       19.93      3.18 o 
  -5   1   1      213.77      202.28      4.41 o 
  -4   1   1      425.44      426.95      4.67 o 
  -3   1   1      397.41      384.04      4.42 o 
  -2   1   1      139.38      188.44      5.26 o 
  -1   1   1     2393.59     2472.02     13.01 o 
   1   1   1     2704.48     2722.69     20.82 o 
   2   1   1      175.84      182.72      3.82 o 
   3   1   1     1229.85     1144.91      7.06 o 
   4   1   1      700.37      694.17     10.28 o 
   5   1   1     1014.13     1041.71     39.10 o 
   6   1   1       45.52       35.05      3.05 o 
   7   1   1      158.25      173.13     20.30 o 
  -7   2   1      535.68      502.25     25.77 o 
  -6   2   1      312.05      293.25     11.66 o 
  -5   2   1     2308.58     2284.04     19.43 o 
  -4   2   1      810.26      738.79      7.02 o 
  -3   2   1      254.06      192.01      3.04 o 
  -2   2   1     4207.10     4540.23     27.05 o 
  -1   2   1    19500.67    20685.55    163.66 o 
   0   2   1     2620.48     2808.57     18.55 o 
   1   2   1     1422.66     1393.27      8.16 o 
   2   2   1     7786.36     7892.33     79.96 o 
   3   2   1     6456.99     6494.16     45.49 o 
   4   2   1       57.30       80.05      1.75 o 
   5   2   1     2072.87     2044.76     26.54 o 
   6   2   1     1698.13     1729.17     23.27 o 
   7   2   1       75.18       53.13      4.78 o 
   8   2   1       31.83       40.60     17.91 o 
  -8   3   1      360.39      348.06     23.88 o 
  -7   3   1        5.54        4.23      2.39 o 
  -6   3   1     1092.05     1089.85     19.64 o 
  -5   3   1        5.27        9.10      4.34 o 
  -4   3   1      270.45      279.97      7.04 o 
  -3   3   1     5229.53     5116.61     32.88 o 
  -2   3   1     1805.56     1631.24     11.36 o 
  -1   3   1    14199.22    15285.73    130.80 o 
   0   3   1     2573.88     2610.73     20.08 o 
   1   3   1    11578.43    12036.54     81.24 o 
   2   3   1       21.36       15.83      2.02 o 
   3   3   1        3.76       13.86      1.85 o 
   4   3   1     4237.69     4289.05     30.25 o 
   5   3   1     1432.06     1439.35     18.08 o 
   6   3   1      945.90      956.17     11.84 o 
   7   3   1     1003.76      892.88     62.42 o 
   8   3   1      209.20      204.18     23.28 o 
  -8   4   1      335.54      340.89     24.48 o 
  -7   4   1        8.93        8.34      2.58 o 
  -6   4   1       15.21       20.51      4.21 o 
  -5   4   1     1334.99     1333.02     11.81 o 
  -4   4   1      363.79      334.07      4.83 o 
  -3   4   1        2.66        3.12      1.96 o 
  -2   4   1     1483.28     1376.71     11.07 o 
  -1   4   1     2366.45     2432.99     19.76 o 
   0   4   1     2325.20     2483.12     20.05 o 
   1   4   1     2814.22     2885.38     20.66 o 
   2   4   1      851.59      884.34      6.63 o 
   3   4   1       10.90       11.73      2.23 o 
   4   4   1       20.33       14.15      2.26 o 
   5   4   1      705.02      712.04     16.00 o 
   6   4   1     2527.21     2652.90     40.76 o 
   7   4   1      324.39      362.84     11.03 o 
   8   4   1       25.25       16.72     30.45 o 
  -8   5   1      206.91      208.36     37.01 o 
  -7   5   1      197.81      172.28     17.44 o 
  -6   5   1     1262.64     1297.51     20.81 o 
  -5   5   1     1409.38     1393.71     14.73 o 
  -4   5   1        1.03        7.33      3.31 o 
  -3   5   1     3379.55     3246.11     22.42 o 
  -2   5   1     3371.59     3243.28     25.35 o 
  -1   5   1      749.19      798.43      9.30 o 
   0   5   1     2619.33     2563.53     20.59 o 
   1   5   1     8624.34     8366.71     62.03 o 
   2   5   1       28.42       33.70      2.93 o 
   3   5   1      314.70      305.51      3.96 o 
   4   5   1     1311.15     1268.09     10.78 o 
   5   5   1      543.02      533.11      5.72 o 
   6   5   1       51.90       49.99      6.33 o 
   7   5   1      568.96      577.19     37.26 o 
   8   5   1       89.74      119.40     21.49 o 
  -8   6   1       49.50       62.52      7.26 o 
  -7   6   1      286.13      298.53     19.63 o 
  -6   6   1        9.56       12.36      3.87 o 
  -5   6   1      714.23      663.81      8.90 o 
  -4   6   1     3062.45     3069.67     22.39 o 
  -3   6   1       94.68       89.39      4.54 o 
  -2   6   1     4533.75     4464.53     32.20 o 
  -1   6   1    14258.49    14762.04    131.72 o 
   0   6   1     1534.59     1618.58     15.21 o 
   1   6   1      425.50      409.73      6.08 o 
   2   6   1      557.06      518.60      6.37 o 
   3   6   1      607.58      597.28     12.46 o 
   4   6   1       97.82       92.81      3.99 o 
   5   6   1      247.56      245.59      4.93 o 
   6   6   1      170.55      159.53     16.59 o 
   7   6   1       25.25       19.21      5.93 o 
   8   6   1        5.39       10.15     16.72 o 
  -8   7   1        4.38        5.64      8.84 o 
  -7   7   1       40.76       55.21      8.49 o 
  -6   7   1        4.22        5.36      4.02 o 
  -5   7   1      353.76      368.21     12.10 o 
  -4   7   1      101.08      102.71      4.74 o 
  -3   7   1      382.61      375.15      7.32 o 
  -2   7   1      106.74      105.15      5.25 o 
  -1   7   1       59.87       59.16      5.64 o 
   0   7   1      203.73      145.25     10.12 o 
   1   7   1     3491.56     3683.61     29.69 o 
   2   7   1      719.88      731.28      9.63 o 
   3   7   1      123.97      116.20      5.29 o 
   4   7   1       78.11       81.13      4.13 o 
   5   7   1       62.87       58.65      3.64 o 
   6   7   1      314.18      269.85     28.39 o 
   7   7   1        2.78       -2.73      7.20 o 
  -8   8   1       67.76       58.55     20.55 o 
  -7   8   1       24.69       19.69      7.46 o 
  -6   8   1        3.53        2.42      3.55 o 
  -5   8   1       64.33       64.07      5.12 o 
  -4   8   1      216.71      211.62      9.21 o 
  -3   8   1      111.29      133.07      6.49 o 
  -2   8   1       26.59       19.41      4.55 o 
  -1   8   1      575.45      645.36     12.87 o 
   0   8   1     3541.11     3696.78     34.38 o 
   1   8   1      173.29      208.91      7.28 o 
   2   8   1      180.71      169.94      6.43 o 
   3   8   1       29.69       40.01      4.60 o 
   4   8   1      115.47      112.62      7.56 o 
   5   8   1       94.74       97.08      4.94 o 
   6   8   1      215.24      214.85     13.76 o 
   7   8   1        0.26       -6.37      9.06 o 
  -7   9   1        0.77        6.08      8.39 o 
  -6   9   1      119.48      115.32      7.53 o 
  -5   9   1      401.41      397.58      9.56 o 
  -4   9   1      779.44      759.14      9.78 o 
  -3   9   1      104.11       88.15      6.19 o 
  -2   9   1      498.27      524.43      9.94 o 
  -1   9   1      372.22      377.13     10.28 o 
   0   9   1       45.36       51.92      6.01 o 
   1   9   1      238.26      192.73      7.24 o 
   2   9   1      336.16      302.88      7.21 o 
   3   9   1      632.01      604.31      9.86 o 
   4   9   1       14.61       10.51      3.76 o 
   5   9   1     1548.89     1575.80     16.41 o 
   6   9   1       47.39       43.83      5.03 o 
   7   9   1       20.81       22.09     12.66 o 
  -7  10   1      726.00      769.28     26.51 o 
  -6  10   1        8.99       17.80      5.64 o 
  -5  10   1      685.65      707.49     11.59 o 
  -4  10   1     1141.67     1135.14     14.49 o 
  -3  10   1        3.99        1.16      4.54 o 
  -2  10   1      302.66      274.44      9.57 o 
  -1  10   1     5169.91     4872.35     46.03 o 
   0  10   1      909.62      867.46     12.68 o 
   1  10   1      606.71      573.94     11.29 o 
   2  10   1      496.80      461.15      9.40 o 
   3  10   1     1254.88     1223.23     15.74 o 
   4  10   1      199.82      188.03      5.92 o 
   5  10   1     1253.92     1288.44     16.05 o 
   6  10   1      346.03      356.79     14.35 o 
   7  10   1       93.19      119.26     12.07 o 
  -7  11   1        3.96       11.97      8.51 o 
  -6  11   1     1250.03     1270.20     22.05 o 
  -5  11   1      498.33      511.35     12.57 o 
  -4  11   1        1.23        3.02      5.49 o 
  -3  11   1     1397.40     1370.64     16.23 o 
  -2  11   1     3800.05     3629.66     33.14 o 
  -1  11   1        5.88        3.22      5.28 o 
   0  11   1      389.45      370.61     11.76 o 
   1  11   1      481.09      431.80     12.13 o 
   2  11   1      346.29      344.45     10.72 o 
   3  11   1      616.95      628.77     13.72 o 
   4  11   1      946.34     1002.06     15.28 o 
   5  11   1      213.16      224.35      7.24 o 
   6  11   1       95.83       98.54      8.46 o 
  -6  12   1       32.04       25.32      6.48 o 
  -5  12   1      112.08      128.41      7.09 o 
  -4  12   1       37.74       35.83      6.36 o 
  -3  12   1       96.97       82.27      7.71 o 
  -2  12   1      619.45      586.84     11.68 o 
  -1  12   1       88.32       89.00     11.22 o 
   0  12   1      106.81      120.52      9.16 o 
   1  12   1       78.99       57.32     12.84 o 
   2  12   1       48.86       46.35      5.89 o 
   3  12   1     1010.74      966.88     13.81 o 
   4  12   1      105.28      110.56     11.12 o 
   5  12   1        7.11       10.06      5.60 o 
   6  12   1       93.82      107.14     13.51 o 
  -6  13   1      209.47      203.22     10.24 o 
  -5  13   1       39.82       49.96      7.07 o 
  -4  13   1       83.51       67.62      8.03 o 
  -3  13   1     1290.46     1247.53     17.24 o 
  -2  13   1      651.06      657.20     12.95 o 
  -1  13   1       72.12      100.23     10.27 o 
   0  13   1       10.61       11.87      8.23 o 
   1  13   1     1059.73     1045.41     14.75 o 
   2  13   1      240.38      210.78      8.89 o 
   3  13   1      121.30      123.23      7.26 o 
   4  13   1      274.69      288.04     11.94 o 
   5  13   1       74.47       90.03      7.91 o 
  -5  14   1       61.72       65.82      8.64 o 
  -4  14   1      281.74      279.31     10.11 o 
  -3  14   1       36.39       29.60      7.51 o 
  -2  14   1      532.38      502.59     13.50 o 
  -1  14   1      538.67      526.90     16.18 o 
   0  14   1      119.29      107.90      9.92 o 
   1  14   1      119.64      103.78     10.67 o 
   2  14   1      545.15      516.56     15.05 o 
   3  14   1       46.69       56.31      8.29 o 
   4  14   1       32.54       24.94      9.40 o 
   5  14   1       76.32       84.30      8.47 o 
  -5  15   1       25.79       17.18      8.56 o 
  -4  15   1       31.13       25.74      8.06 o 
  -3  15   1       32.60       45.73      7.81 o 
  -2  15   1      211.57      206.16     13.21 o 
  -1  15   1       24.77       20.42      9.18 o 
   0  15   1        8.99       21.86      8.26 o 
   1  15   1       19.19       19.57      7.50 o 
   2  15   1      153.63      156.00     10.67 o 
   3  15   1       89.44      102.02      8.36 o 
   4  15   1       63.25       54.88      8.74 o 
  -4  16   1       81.06       70.46      9.20 o 
  -3  16   1       64.23       61.85      9.65 o 
  -2  16   1       30.70       36.21      9.65 o 
  -1  16   1      323.97      294.41     12.90 o 
   0  16   1       15.73       11.13     10.31 o 
   1  16   1       13.26       20.38      7.65 o 
   2  16   1        7.49        5.83      7.83 o 
   3  16   1       53.43       48.25      8.67 o 
   4  16   1       16.94       16.38     13.50 o 
  -3  17   1      102.50       77.87     11.02 o 
  -2  17   1        5.41        1.22      7.22 o 
  -1  17   1        1.98       -2.73      8.97 o 
   0  17   1       57.18       47.83     12.26 o 
   1  17   1       15.06       15.97     10.61 o 
   2  17   1      193.82      213.87     12.26 o 
  -1  18   1      905.64      904.43     54.82 o 
   0  18   1      151.90      136.98     12.82 o 
   1  18   1        1.00        2.85      9.94 o 
  -8   0   2      971.96     1018.49     32.84 o 
  -7   0   2      490.59      424.89     23.58 o 
  -6   0   2     1791.71     1831.51     26.20 o 
  -5   0   2    10895.91    10913.26    110.45 o 
  -4   0   2     3664.51     3648.63     34.87 o 
  -3   0   2      995.59      973.96     20.60 o 
  -2   0   2    32044.06    34141.21    390.71 o 
  -1   0   2    16580.09    18132.11    152.00 o 
   1   0   2    14453.35    15764.28    187.39 o 
   2   0   2     5290.21     5122.52    176.71 o 
   3   0   2      749.24      730.74     17.31 o 
   4   0   2     6339.46     6439.92    112.24 o 
   6   0   2      112.77      127.16     16.72 o 
   7   0   2       83.42      104.48     19.10 o 
  -8   1   2        0.96       -2.75      6.51 o 
  -7   1   2      147.58      136.59      4.52 o 
  -6   1   2      274.82      290.33      5.17 o 
  -5   1   2       28.83       35.65      2.89 o 
  -4   1   2     2538.56     2566.19     16.74 o 
  -3   1   2      366.00      375.35      5.16 o 
  -2   1   2     9609.84    10244.26     72.52 o 
  -1   1   2     4966.70     5180.61     42.22 o 
   0   1   2     9928.62    11074.15     76.78 o 
   1   1   2    18136.39    19630.51    152.96 o 
   2   1   2     2360.10     2383.68     17.70 o 
   3   1   2      892.42      891.67      8.22 o 
   4   1   2     1787.83     1690.10     43.52 o 
   5   1   2       99.08       94.08      2.29 o 
   6   1   2     2652.45     2789.22     60.30 o 
  -9   2   2      275.98      334.92     24.48 o 
  -8   2   2      193.81      170.44     19.77 o 
  -7   2   2       63.84       58.66      2.91 o 
  -6   2   2        1.40        2.25      3.22 o 
  -5   2   2      136.46      133.54      5.10 o 
  -4   2   2      116.14      111.52      3.26 o 
  -3   2   2      880.63      933.62      8.13 o 
  -2   2   2      475.93      502.72      4.64 o 
  -1   2   2     3077.16     3179.35     23.32 o 
   0   2   2     2156.97     2206.26     12.51 o 
   1   2   2        8.79       13.66      1.60 o 
   2   2   2     4948.69     5019.36     40.94 o 
   3   2   2      924.34      944.06      9.02 o 
   4   2   2      270.39      276.72     31.73 o 
   5   2   2     2091.17     2079.97     28.02 o 
   6   2   2      495.31      431.30     33.85 o 
   8   2   2      244.58      285.97     26.27 o 
  -9   3   2      485.92      530.14     29.25 o 
  -8   3   2        0.78       -5.14     11.91 o 
  -7   3   2       87.34       80.59      5.70 o 
  -6   3   2     1112.44     1111.72     20.75 o 
  -5   3   2      157.98      171.34      4.94 o 
  -4   3   2     2054.85     1960.49     14.45 o 
  -3   3   2     5335.40     5307.36     34.96 o 
  -2   3   2      538.47      524.66      6.22 o 
  -1   3   2     8359.42     8580.42     68.38 o 
   0   3   2    13251.60    13970.96    105.90 o 
   1   3   2      612.60      570.44      5.44 o 
   2   3   2     4167.65     4188.09     25.07 o 
   3   3   2     1772.69     1693.18     22.78 o 
   4   3   2      625.02      691.69      9.47 o 
   5   3   2      148.84      142.68      9.55 o 
   6   3   2      390.72      363.86     20.06 o 
   7   3   2      241.18      255.52     22.69 o 
   8   3   2       36.68       39.40     34.63 o 
  -8   4   2       35.94       34.40      5.47 o 
  -7   4   2       13.95       16.84      3.32 o 
  -6   4   2       32.67       25.37      5.75 o 
  -5   4   2       68.35       89.41      4.67 o 
  -4   4   2      527.62      557.71      5.83 o 
  -3   4   2      202.92      238.11      4.61 o 
  -2   4   2      366.22      394.13      5.64 o 
  -1   4   2      112.75      134.33      6.98 o 
   0   4   2      994.92     1057.88      9.82 o 
   1   4   2      178.80      167.60      3.57 o 
   2   4   2      272.16      286.43      3.87 o 
   3   4   2     1436.18     1562.29     10.37 o 
   4   4   2       99.43       91.07      2.17 o 
   5   4   2      199.68      197.99      9.05 o 
   6   4   2       50.78       47.20      5.02 o 
   7   4   2       96.10      110.02     13.93 o 
   8   4   2       75.89       58.51     20.90 o 
  -8   5   2       26.16       19.73      6.16 o 
  -7   5   2      657.02      631.62     30.99 o 
  -6   5   2     1699.24     1728.87     19.06 o 
  -5   5   2        2.52        1.14      3.03 o 
  -4   5   2     1114.19     1047.89      9.14 o 
  -3   5   2     5389.12     5472.10     39.90 o 
  -2   5   2        8.33       19.19      7.26 o 
  -1   5   2     3261.42     3908.34     31.56 o 
   0   5   2     7901.22     8063.67     67.56 o 
   1   5   2     2364.08     2616.38     19.17 o 
   2   5   2     1098.80     1025.72      8.59 o 
   3   5   2     2016.66     1964.42     13.88 o 
   4   5   2      121.17      118.30      3.72 o 
   5   5   2      560.77      591.94     13.10 o 
   6   5   2     1323.41     1306.62     17.37 o 
   7   5   2      143.79      136.52     18.51 o 
   8   5   2       55.67       41.79     20.30 o 
  -8   6   2       74.36       92.23      7.18 o 
  -7   6   2      395.18      375.48     20.43 o 
  -6   6   2      201.23      178.03      4.78 o 
  -5   6   2       10.55       11.11      3.38 o 
  -4   6   2      105.06      102.48      4.56 o 
  -3   6   2      447.70      473.88      7.32 o 
  -2   6   2     3442.30     3572.77     26.04 o 
  -1   6   2    10008.03    10579.21     89.69 o 
   0   6   2     4552.74     4580.04     38.76 o 
   1   6   2      386.38      435.67      6.01 o 
   2   6   2     2287.71     2052.58     16.96 o 
   3   6   2     1124.47     1109.13     10.50 o 
   4   6   2        5.34        6.00      3.10 o 
   5   6   2     1219.80     1190.84     15.80 o 
   6   6   2      238.92      242.72      7.95 o 
   7   6   2      327.37      371.69     23.04 o 
  -8   7   2       15.76        7.93      8.95 o 
  -7   7   2      761.07      749.16     32.26 o 
  -6   7   2      286.02      278.02      8.24 o 
  -5   7   2      373.47      364.76      7.10 o 
  -4   7   2     2017.58     1930.53     21.39 o 
  -3   7   2     4444.47     4378.42     35.07 o 
  -2   7   2      977.32      943.85     10.81 o 
  -1   7   2     1366.23     1533.51     46.13 o 
   0   7   2     9245.26     9189.33     77.90 o 
   1   7   2      867.39      745.70     10.38 o 
   2   7   2     2746.36     2725.17     21.94 o 
   3   7   2     1548.70     1526.83     14.56 o 
   4   7   2     4151.72     4235.13     31.27 o 
   5   7   2      203.18      191.35      3.96 o 
   6   7   2      280.73      307.95     10.82 o 
   7   7   2      519.33      556.56     13.23 o 
  -8   8   2      739.40      795.88     31.25 o 
  -7   8   2      624.60      624.52     33.09 o 
  -6   8   2      266.73      266.91      8.53 o 
  -5   8   2     2027.11     1996.25     20.27 o 
  -4   8   2      378.80      361.60      7.24 o 
  -3   8   2      626.97      577.13      8.87 o 
  -2   8   2    21770.21    21994.38    218.01 o 
  -1   8   2     9336.74     9439.75     87.44 o 
   0   8   2     1536.73     1505.56     17.23 o 
   1   8   2     6171.08     5887.29     46.58 o 
   2   8   2     5735.90     5665.27     43.32 o 
   3   8   2        8.97        7.23      3.54 o 
   4   8   2     2152.82     2160.89     19.89 o 
   5   8   2      490.11      491.08     12.28 o 
   6   8   2       67.65       78.29      6.55 o 
   7   8   2      385.28      389.81     16.74 o 
  -7   9   2      425.65      414.07     23.27 o 
  -6   9   2      233.67      246.69      8.46 o 
  -5   9   2       43.68       40.55      5.42 o 
  -4   9   2        5.20        8.87      4.84 o 
  -3   9   2     2972.72     2862.72     27.43 o 
  -2   9   2      333.85      362.16     10.59 o 
  -1   9   2       94.48      104.81      7.75 o 
   0   9   2     3872.67     3602.41     33.69 o 
   1   9   2      375.75      362.70      8.20 o 
   2   9   2       40.13       41.63      5.06 o 
   3   9   2     1682.04     1686.68     16.29 o 
   4   9   2      738.40      727.07      9.99 o 
   5   9   2      300.16      300.38      8.61 o 
   6   9   2      278.36      307.94     11.86 o 
   7   9   2      356.92      386.57     15.44 o 
  -7  10   2       99.58       85.08      7.39 o 
  -6  10   2      296.04      296.06      8.22 o 
  -5  10   2      258.85      246.47      7.04 o 
  -4  10   2     1180.82     1155.27     17.21 o 
  -3  10   2       32.08       32.82      6.10 o 
  -2  10   2      864.24      853.47     13.77 o 
  -1  10   2      368.76      359.99     12.76 o 
   0  10   2        9.90        4.64      6.43 o 
   1  10   2        2.41        5.57      5.82 o 
   2  10   2        4.17        5.34      4.34 o 
   3  10   2       30.32       33.18      5.23 o 
   4  10   2      874.83      899.58     13.42 o 
   5  10   2       33.61       28.35      5.80 o 
   6  10   2       82.39       99.15      9.37 o 
  -7  11   2       61.54       70.47      6.00 o 
  -6  11   2      384.48      374.41     10.74 o 
  -5  11   2       15.79       13.55      6.84 o 
  -4  11   2      742.28      701.48     13.98 o 
  -3  11   2      826.50      813.29     13.65 o 
  -2  11   2        5.50       -1.98      5.75 o 
  -1  11   2      584.23      531.28     12.29 o 
   0  11   2        6.38        8.79      5.57 o 
   1  11   2      301.71      321.48      8.84 o 
   2  11   2     1545.19     1468.51     18.74 o 
   3  11   2      316.99      334.80      9.11 o 
   4  11   2      161.02      164.04     11.21 o 
   5  11   2       57.68       80.36      6.05 o 
   6  11   2        6.43       12.31      8.60 o 
  -6  12   2       64.26       73.08      8.91 o 
  -5  12   2      620.29      569.55     11.94 o 
  -4  12   2      168.07      163.14     10.10 o 
  -3  12   2      372.36      335.26      9.78 o 
  -2  12   2      497.82      442.60     12.25 o 
  -1  12   2      382.65      374.86     11.58 o 
   0  12   2      356.16      302.09     10.85 o 
   1  12   2       12.47        7.93      5.18 o 
   2  12   2        0.88        0.18      4.70 o 
   3  12   2      442.09      415.61      8.93 o 
   4  12   2      352.58      374.87     11.65 o 
   5  12   2      147.13      157.71      7.09 o 
   6  12   2       15.20       12.95     11.94 o 
  -6  13   2      237.68      249.05     16.96 o 
  -5  13   2       83.78       75.45      7.99 o 
  -4  13   2      280.72      286.89     11.17 o 
  -3  13   2     1309.97     1254.86     18.99 o 
  -2  13   2       23.63       18.70      7.20 o 
  -1  13   2     1623.83     1530.19     22.58 o 
   0  13   2     3091.98     3044.44     36.90 o 
   1  13   2      134.65      134.64      9.77 o 
   2  13   2       55.49       60.60      7.00 o 
   3  13   2      139.86      172.10      9.44 o 
   4  13   2        1.08        1.29      5.55 o 
   5  13   2      541.17      543.30     11.91 o 
  -5  14   2      443.97      416.31     12.37 o 
  -4  14   2      262.24      236.61     12.08 o 
  -3  14   2      148.01      136.95      9.77 o 
  -2  14   2      562.84      546.90     15.04 o 
  -1  14   2      724.33      712.22     17.94 o 
   0  14   2       13.42       10.23      7.98 o 
   1  14   2       43.50       38.61      8.31 o 
   2  14   2      845.44      819.43     14.53 o 
   3  14   2        6.23        9.48      7.78 o 
   4  14   2      236.74      233.70     10.42 o 
   5  14   2      609.49      648.01     16.11 o 
  -5  15   2        2.69        5.72      7.10 o 
  -4  15   2      631.42      630.47     17.78 o 
  -3  15   2      808.34      812.88     17.50 o 
  -2  15   2        7.12        8.87      7.21 o 
  -1  15   2      914.14      893.68     17.52 o 
   0  15   2     1769.27     1658.10     30.46 o 
   1  15   2      558.91      514.98     14.58 o 
   2  15   2       39.98       39.56      9.74 o 
   3  15   2      626.96      631.33     16.05 o 
   4  15   2      355.12      406.54     12.89 o 
  -4  16   2      191.65      196.84     13.71 o 
  -3  16   2      147.11      130.99     11.37 o 
  -2  16   2     1804.82     1719.86     23.48 o 
  -1  16   2      608.75      564.03     21.81 o 
   0  16   2       72.68       84.69      9.89 o 
   1  16   2      621.56      557.67     15.75 o 
   2  16   2      634.84      630.89     15.12 o 
   3  16   2       37.14       42.86      8.35 o 
  -3  17   2      261.45      262.77     16.27 o 
  -2  17   2       91.55       94.50     12.27 o 
  -1  17   2       50.92       48.70     12.58 o 
   0  17   2       95.78      115.30     11.96 o 
   1  17   2       49.28       48.67      9.58 o 
   2  17   2        3.61        4.51      7.57 o 
  -1  18   2        1.70       -1.02      8.57 o 
   0  18   2        9.76       15.48     10.44 o 
  -8   1   3        7.06        8.27      3.51 o 
  -7   1   3        1.42        0.32      2.58 o 
  -6   1   3        8.71       11.57      2.51 o 
  -5   1   3        6.97        8.83      3.38 o 
  -4   1   3       81.92       79.85      3.83 o 
  -3   1   3      966.28     1043.83      7.17 o 
  -2   1   3     5374.54     6327.47     81.00 o 
  -1   1   3      523.61      513.58      4.59 o 
   0   1   3      963.32      917.07      7.91 o 
   1   1   3     3531.23     3465.73     20.27 o 
   2   1   3      246.32      273.53      4.05 o 
   3   1   3     1260.67     1250.51      9.93 o 
   4   1   3     2125.94     2001.27     26.85 o 
   6   1   3      247.62      235.82     20.30 o 
  -8   2   3       12.66       14.21      3.69 o 
  -7   2   3      320.59      296.25     10.12 o 
  -6   2   3     1396.38     1365.35     13.20 o 
  -5   2   3       27.81       23.85      2.92 o 
  -4   2   3     4077.20     4090.27     26.37 o 
  -3   2   3    16991.38    18245.66    148.28 o 
  -2   2   3    14460.31    15580.98    134.87 o 
  -1   2   3        1.63        5.62      2.30 o 
   0   2   3     1483.36     1656.71      9.92 o 
   1   2   3       79.95      111.56      3.23 o 
   2   2   3      638.52      650.27      5.01 o 
   3   2   3     3105.73     3064.61     27.49 o 
   4   2   3     1020.69     1034.08     10.57 o 
   5   2   3      628.43      599.51      6.96 o 
   6   2   3        5.68        2.39     12.54 o 
   8   2   3       54.76       47.16     20.30 o 
  -9   3   3        0.76        7.76     13.73 o 
  -8   3   3      601.56      542.63     38.54 o 
  -7   3   3      312.26      315.68      7.52 o 
  -6   3   3      157.74      156.39      4.54 o 
  -5   3   3     1994.58     1897.56     42.68 o 
  -4   3   3     6795.58     6754.51     50.46 o 
  -3   3   3      162.75      164.36     10.35 o 
  -2   3   3      243.09      277.35      6.59 o 
  -1   3   3       19.37       37.36      3.42 o 
   0   3   3      500.20      497.83     15.78 o 
   1   3   3     2284.48     2404.86     14.49 o 
   2   3   3      672.72      643.54      5.03 o 
   3   3   3     2666.28     2698.58     22.63 o 
   4   3   3        3.18        5.55      3.71 o 
   5   3   3      909.86      961.53     67.04 o 
   6   3   3      951.49      957.89     29.13 o 
   7   3   3      206.82      251.95     17.48 o 
  -9   4   3      240.62      209.55     36.42 o 
  -8   4   3        6.27       13.87      5.40 o 
  -7   4   3      133.45      147.33      6.38 o 
  -6   4   3      654.72      627.83      9.68 o 
  -5   4   3      722.57      720.71      9.30 o 
  -4   4   3       29.72       25.85      3.76 o 
  -3   4   3       60.26       46.60      3.42 o 
  -2   4   3     1896.05     1815.10     20.59 o 
  -1   4   3     2020.94     1851.92     16.91 o 
   0   4   3     5201.98     5192.04     36.10 o 
   1   4   3      744.36      615.40      5.89 o 
   2   4   3      565.82      480.65      6.50 o 
   3   4   3      101.39      118.85      2.80 o 
   4   4   3     1841.36     1856.64     15.45 o 
   5   4   3     4028.43     4217.05     35.17 o 
   6   4   3        2.31        4.66      5.43 o 
   7   4   3      268.09      302.99     18.52 o 
  -8   5   3      257.54      274.46     14.13 o 
  -7   5   3      198.40      191.92      5.88 o 
  -6   5   3       29.74       25.50      3.57 o 
  -5   5   3     2164.69     2087.40     19.29 o 
  -4   5   3     4933.50     4905.77     44.64 o 
  -3   5   3      502.67      499.87      7.49 o 
  -2   5   3       28.18       57.31      4.72 o 
  -1   5   3     6875.46     6588.68     54.89 o 
   0   5   3      579.08      574.80      6.37 o 
   1   5   3      790.16      781.68      9.21 o 
   2   5   3      934.31      806.99      9.52 o 
   3   5   3      543.94      505.08      5.81 o 
   4   5   3      278.72      262.66      3.36 o 
   5   5   3     1768.10     1838.05     20.16 o 
   6   5   3      627.36      590.11     15.56 o 
   7   5   3      236.97      321.88     49.55 o 
  -8   6   3       96.80      103.55      7.67 o 
  -7   6   3       81.99       87.02      7.17 o 
  -6   6   3      829.80      824.47     11.70 o 
  -5   6   3       46.55       57.07      4.09 o 
  -4   6   3        5.88        7.90      3.33 o 
  -3   6   3     2854.08     2762.99     22.42 o 
  -2   6   3     1618.03     1545.23     18.61 o 
  -1   6   3     1837.11     1902.94     16.70 o 
   0   6   3     3412.99     3365.83     24.81 o 
   1   6   3     4005.46     4058.14     29.46 o 
   2   6   3       15.35       16.75      2.62 o 
   3   6   3     1143.64     1086.75     10.00 o 
   4   6   3      750.87      774.84      8.03 o 
   5   6   3       77.25       82.01      7.29 o 
   6   6   3       24.28       23.67      4.55 o 
   7   6   3        8.38       -5.67     23.58 o 
  -8   7   3        2.38        7.13      6.81 o 
  -7   7   3       37.64       41.38      4.68 o 
  -6   7   3       20.04       22.38      6.29 o 
  -5   7   3       17.80       16.67      4.09 o 
  -4   7   3      382.84      371.39      6.85 o 
  -3   7   3     2003.96     2091.30     19.89 o 
  -2   7   3      336.69      299.06      6.78 o 
  -1   7   3        2.18       11.76      4.77 o 
   0   7   3      907.72      909.56     10.96 o 
   1   7   3      660.79      607.94      9.72 o 
   2   7   3        1.82        7.71      3.60 o 
   3   7   3     1899.40     1914.26     14.37 o 
   4   7   3       38.21       31.03      3.14 o 
   5   7   3        1.50        1.44      1.97 o 
   6   7   3       20.68       28.19      6.03 o 
   7   7   3       96.30       99.10     22.69 o 
  -8   8   3       19.00       23.35     12.62 o 
  -7   8   3        5.39       14.11      4.88 o 
  -6   8   3      235.48      241.98      7.57 o 
  -5   8   3       11.95       13.73      5.17 o 
  -4   8   3        4.11        1.36      4.33 o 
  -3   8   3      628.83      630.68     12.16 o 
  -2   8   3      639.60      695.24     11.41 o 
  -1   8   3       83.46       74.92      9.37 o 
   0   8   3       14.84       26.93      4.84 o 
   1   8   3       63.00       84.46      6.28 o 
   2   8   3       89.83      112.04     13.29 o 
   3   8   3       99.27      105.75      8.77 o 
   4   8   3       47.01       51.56      4.33 o 
   5   8   3      199.23      192.20      8.19 o 
   6   8   3      128.45      110.78      9.39 o 
   7   8   3        0.28       -0.54     11.18 o 
  -8   9   3       73.90       65.33     12.24 o 
  -7   9   3      343.10      316.56     19.56 o 
  -6   9   3      123.43      112.60      6.10 o 
  -5   9   3      152.69      158.11      7.21 o 
  -4   9   3      227.28      217.74      7.39 o 
  -3   9   3      565.67      576.63      9.26 o 
  -2   9   3     1369.55     1368.42     20.17 o 
  -1   9   3        2.76        7.90      5.48 o 
   0   9   3      408.13      341.93      8.12 o 
   1   9   3      320.70      345.44     12.02 o 
   2   9   3      310.06      304.34      8.79 o 
   3   9   3     2815.10     2787.20     26.13 o 
   4   9   3      118.49      135.02      6.01 o 
   5   9   3       37.76       50.05      6.92 o 
   6   9   3      925.67      957.57     39.22 o 
  -7  10   3      468.03      459.53     12.84 o 
  -6  10   3      292.36      303.56     14.54 o 
  -5  10   3        8.28        8.68      4.72 o 
  -4  10   3       18.49       18.38      5.43 o 
  -3  10   3     3088.07     2968.61     26.29 o 
  -2  10   3     2775.35     2569.89     27.52 o 
  -1  10   3       20.60       20.73      6.43 o 
   0  10   3       45.42       40.31      6.98 o 
   1  10   3     1611.75     1528.01     16.19 o 
   2  10   3       21.34       23.00      5.65 o 
   3  10   3     1120.39     1148.98     15.37 o 
   4  10   3     2319.49     2367.89     23.66 o 
   5  10   3       53.95       70.99      6.51 o 
   6  10   3        7.73        1.86      7.32 o 
  -7  11   3      417.08      396.00     20.25 o 
  -6  11   3        0.81        5.55      4.82 o 
  -5  11   3      458.01      474.46     11.71 o 
  -4  11   3     1804.74     1730.63     21.64 o 
  -3  11   3      334.18      318.23     12.42 o 
  -2  11   3      260.58      235.26      8.99 o 
  -1  11   3     3047.29     2830.93     37.14 o 
   0  11   3       46.96       46.18      6.98 o 
   1  11   3        0.88        1.15      5.31 o 
   2  11   3      240.16      236.50      9.18 o 
   3  11   3      545.82      551.45     10.06 o 
   4  11   3      325.64      313.05      8.41 o 
   5  11   3      135.03      147.90      6.39 o 
   6  11   3      198.37      252.65     16.15 o 
  -7  12   3        1.68        2.00      6.92 o 
  -6  12   3      180.54      194.71     10.84 o 
  -5  12   3       12.48       12.58      6.00 o 
  -4  12   3       94.76      109.78      7.66 o 
  -3  12   3     1134.65     1110.79     16.55 o 
  -2  12   3     1228.83     1234.85     25.51 o 
  -1  12   3     1071.52     1062.15     20.77 o 
   0  12   3       78.30       83.33      9.20 o 
   1  12   3      106.64      108.22      7.13 o 
   2  12   3      467.89      454.01      9.29 o 
   3  12   3      108.47      115.24      8.30 o 
   4  12   3      706.27      734.93     12.53 o 
   5  12   3      419.53      452.29     10.86 o 
  -6  13   3        0.09        0.47      5.62 o 
  -5  13   3      316.65      324.21     11.40 o 
  -4  13   3      664.37      651.99     13.96 o 
  -3  13   3       83.07       62.07      9.35 o 
  -2  13   3       83.60       83.08      8.34 o 
  -1  13   3     1264.79     1272.62     27.96 o 
   0  13   3      186.46      168.94      9.44 o 
   1  13   3      338.50      336.80      9.39 o 
   2  13   3      692.34      677.06     12.61 o 
   3  13   3      498.79      509.33     11.04 o 
   4  13   3        3.66       16.28      6.84 o 
   5  13   3      397.06      419.01     12.13 o 
  -6  14   3      227.75      236.13     10.16 o 
  -5  14   3      173.42      163.70      9.74 o 
  -4  14   3      115.32      111.21     11.22 o 
  -3  14   3      184.23      164.59     11.01 o 
  -2  14   3       71.96       67.48     12.34 o 
  -1  14   3      138.66      130.49     10.70 o 
   0  14   3      885.57      774.43     32.32 o 
   1  14   3      247.71      271.07     11.93 o 
   2  14   3        0.04        3.01      5.73 o 
   3  14   3       12.91       13.45      6.68 o 
   4  14   3       92.25       93.18      8.19 o 
  -5  15   3       77.46      101.37     14.91 o 
  -4  15   3       60.66       65.79     10.62 o 
  -3  15   3       20.64       17.33      8.50 o 
  -2  15   3        7.99        5.27      9.30 o 
  -1  15   3       23.27       17.53      8.82 o 
   0  15   3       85.53       90.40      9.49 o 
   1  15   3        0.18       -7.24      7.63 o 
   2  15   3       18.12       17.60      9.81 o 
   3  15   3       41.83       37.90      9.83 o 
   4  15   3       57.42       66.54      9.52 o 
  -4  16   3       13.95       18.85      9.36 o 
  -3  16   3       26.18       22.32      9.82 o 
  -2  16   3      229.14      202.56     34.15 o 
  -1  16   3        4.93        8.78      8.35 o 
   0  16   3        0.27        0.75      7.31 o 
   1  16   3      144.57      141.84     11.45 o 
   2  16   3        3.53       12.57      9.56 o 
   3  16   3        0.09       -5.41      7.85 o 
  -3  17   3      347.74      348.43     14.19 o 
  -2  17   3        6.87        5.66      7.97 o 
  -1  17   3      164.64      174.44     13.67 o 
   0  17   3      202.13      215.41     12.07 o 
   1  17   3       26.00       32.16     10.79 o 
   2  17   3       14.47        9.13      8.12 o 
  -1  18   3      175.73      202.71     18.01 o 
   0  18   3      275.28      286.99     18.58 o 
  -8   0   4       59.13       58.82      5.07 o 
  -7   0   4     2056.09     1997.35     22.56 o 
  -6   0   4     1670.39     1677.79     21.75 o 
  -5   0   4      152.18      140.26      9.70 o 
  -4   0   4     4711.45     4567.60     53.73 o 
  -3   0   4    26725.79    30267.28    421.38 o 
  -2   0   4    74329.45    79399.28   1106.24 o 
  -1   0   4     7008.19     7012.14     77.55 o 
   0   0   4    35917.95    38155.66    450.15 o 
   1   0   4       58.47       81.39      6.80 o 
   2   0   4     5127.20     5399.05     45.33 o 
   3   0   4     1348.20     1355.21     27.46 o 
   4   0   4       85.99       90.15     12.54 o 
   7   0   4      113.84      142.68     21.49 o 
  -9   1   4      273.97      309.85     20.90 o 
  -8   1   4      203.82      204.22      5.87 o 
  -7   1   4       27.17       22.52      2.80 o 
  -6   1   4       35.08       44.66      7.19 o 
  -5   1   4     7017.75     7175.85     57.06 o 
  -4   1   4     7946.60     8292.26     56.85 o 
  -3   1   4     1175.29     1256.48      8.53 o 
  -2   1   4     4644.00     4830.42     69.28 o 
  -1   1   4     1246.31     1237.62      8.14 o 
   0   1   4     1098.68     1247.99      9.59 o 
   1   1   4     6483.01     6990.98     47.05 o 
   2   1   4    13566.86    14346.76    179.06 o 
   3   1   4       13.63       22.81      1.98 o 
   4   1   4     1215.83     1149.42     20.47 o 
   5   1   4     1180.27     1208.34     34.03 o 
   6   1   4      972.51     1048.94     35.22 o 
  -9   2   4       13.21       -8.36     23.88 o 
  -8   2   4      113.74      122.43      7.92 o 
  -7   2   4       88.59       98.65      4.47 o 
  -6   2   4       45.42       49.44      3.76 o 
  -5   2   4      978.56      954.65      8.29 o 
  -4   2   4      357.04      338.99      5.35 o 
  -3   2   4     6340.98     6721.27     48.12 o 
  -2   2   4     6725.84     7104.31     55.98 o 
  -1   2   4      278.84      286.63      5.25 o 
   0   2   4     4226.64     4125.07     27.63 o 
   1   2   4    12374.91    13426.32    125.41 o 
   2   2   4     1782.72     1902.50     11.45 o 
   3   2   4      443.67      419.31      6.15 o 
   4   2   4     2930.52     2983.12     23.92 o 
   5   2   4      819.65      875.21     29.25 o 
   6   2   4      322.02      365.37     23.28 o 
  -9   3   4      187.42      207.76     32.24 o 
  -8   3   4      286.99      285.37      9.92 o 
  -7   3   4       60.70       62.37      4.20 o 
  -6   3   4     1190.01     1184.47     10.63 o 
  -5   3   4     1545.73     1517.61     12.64 o 
  -4   3   4      131.60      124.09      4.72 o 
  -3   3   4       38.40       16.81      2.93 o 
  -2   3   4     1968.09     1816.13     18.26 o 
  -1   3   4      438.60      432.44      4.81 o 
   0   3   4      738.34      674.78      6.10 o 
   1   3   4        2.87        2.21      3.09 o 
   2   3   4      775.50      886.27      7.65 o 
   3   3   4      873.27      895.27     10.03 o 
   4   3   4      670.01      664.65      7.20 o 
   5   3   4      224.82      221.08      7.27 o 
   6   3   4      196.99      301.12     26.27 o 
   7   3   4        1.11        6.27     15.82 o 
  -9   4   4        3.46       14.93     13.73 o 
  -8   4   4       18.59       16.84      3.57 o 
  -7   4   4       38.70       42.44      4.20 o 
  -6   4   4       28.34       24.22      4.17 o 
  -5   4   4      971.79      997.14     13.57 o 
  -4   4   4      443.83      413.77      8.34 o 
  -3   4   4       48.27       40.80      4.06 o 
  -2   4   4       39.65       46.41      6.07 o 
  -1   4   4     1098.86     1039.49     14.88 o 
   0   4   4      586.82      578.41      5.66 o 
   1   4   4      486.04      542.39      4.99 o 
   2   4   4     2104.67     2150.92     14.27 o 
   3   4   4        5.89        8.71      1.96 o 
   4   4   4       20.32       21.45      4.92 o 
   5   4   4       35.93       38.20      4.53 o 
   6   4   4        5.94        2.14      3.72 o 
   7   4   4        0.28       -2.96     13.44 o 
  -9   5   4      240.71      243.09     15.59 o 
  -8   5   4      467.70      466.59     15.84 o 
  -7   5   4        4.49        6.03      4.13 o 
  -6   5   4       95.87       98.24      4.98 o 
  -5   5   4     3339.69     3284.88     28.67 o 
  -4   5   4      174.61      176.87      5.45 o 
  -3   5   4     2727.51     2652.99     21.03 o 
  -2   5   4     3718.11     3635.18     30.29 o 
  -1   5   4      532.66      596.06      8.07 o 
   0   5   4     1573.60     1542.34     12.66 o 
   1   5   4      139.92       91.37      3.52 o 
   2   5   4        3.45        4.62      2.01 o 
   3   5   4     1425.90     1506.89     11.77 o 
   4   5   4      173.59      186.01      6.00 o 
   5   5   4      142.88      155.16      4.68 o 
   6   5   4       21.91       23.58      6.38 o 
   7   5   4      140.20      163.08     22.98 o 
  -8   6   4       49.24       56.92      8.02 o 
  -7   6   4      746.39      750.65     23.20 o 
  -6   6   4     1631.81     1619.21     18.93 o 
  -5   6   4     2224.39     2229.05     22.35 o 
  -4   6   4      408.56      442.67      7.11 o 
  -3   6   4     3486.51     3411.47     25.73 o 
  -2   6   4     1416.84     1481.63     16.33 o 
  -1   6   4      262.93      244.10      6.39 o 
   0   6   4     1810.32     1624.07     13.31 o 
   1   6   4      286.51      221.07      4.43 o 
   2   6   4     1271.20     1281.17     12.10 o 
   3   6   4     4911.13     4999.70     36.67 o 
   4   6   4     2475.14     2472.18     21.67 o 
   5   6   4      212.49      232.02      9.39 o 
   6   6   4      218.53      241.01     16.37 o 
   7   6   4      234.12      219.10     26.27 o 
  -8   7   4      258.36      254.89     25.76 o 
  -7   7   4       40.45       49.65      5.76 o 
  -6   7   4      168.54      153.15      9.99 o 
  -5   7   4     1637.74     1549.24     15.42 o 
  -4   7   4      476.98      459.75      7.55 o 
  -3   7   4     1231.50     1304.48     14.68 o 
  -2   7   4     6890.64     6882.34     58.42 o 
  -1   7   4     4748.69     4568.24     39.42 o 
   0   7   4      348.33      365.71      6.86 o 
   1   7   4      794.14      789.71      9.46 o 
   2   7   4     5906.09     6051.09     48.37 o 
   3   7   4      283.07      300.14      5.74 o 
   4   7   4      633.35      658.22      7.19 o 
   5   7   4      754.07      802.58     13.50 o 
   6   7   4      251.12      271.80      7.28 o 
   7   7   4      181.05      230.44     27.46 o 
  -8   8   4      250.41      245.22     13.63 o 
  -7   8   4     1207.83     1215.33     26.20 o 
  -6   8   4      369.32      374.41     10.43 o 
  -5   8   4       16.74       12.81      5.03 o 
  -4   8   4     4079.65     3958.22     34.46 o 
  -3   8   4     4464.89     4425.06     37.54 o 
  -2   8   4       63.53       72.27      9.05 o 
  -1   8   4     1396.05     1252.83     14.74 o 
   0   8   4     2780.23     2626.44     22.64 o 
   1   8   4       11.27       18.05      4.26 o 
   2   8   4     1744.82     1710.92     16.38 o 
   3   8   4     4875.75     4927.86     39.88 o 
   4   8   4      233.75      239.39      4.49 o 
   5   8   4       78.08       81.40      5.43 o 
   6   8   4      396.35      437.39     15.21 o 
  -8   9   4      193.56      138.32     35.65 o 
  -7   9   4      119.46      119.35      7.05 o 
  -6   9   4        3.43        3.86      4.41 o 
  -5   9   4      188.18      182.89      7.65 o 
  -4   9   4     1411.65     1387.58     16.51 o 
  -3   9   4      327.34      342.92     12.14 o 
  -2   9   4     1446.18     1451.54     16.78 o 
  -1   9   4     2670.90     2631.95     37.23 o 
   0   9   4       27.87       37.73      5.35 o 
   1   9   4     1757.56     1704.10     17.27 o 
   2   9   4     6166.35     6233.92     50.87 o 
   3   9   4      294.34      284.71      6.87 o 
   4   9   4      661.78      645.23     10.42 o 
   5   9   4      698.66      689.58     27.81 o 
   6   9   4       63.69       67.95      8.13 o 
  -7  10   4      281.33      268.29     17.32 o 
  -6  10   4      300.12      308.56     10.63 o 
  -5  10   4      306.55      310.86      8.74 o 
  -4  10   4        0.99       -0.46      4.18 o 
  -3  10   4      224.08      208.33      8.65 o 
  -2  10   4     1171.91     1122.53     17.76 o 
  -1  10   4       84.10      103.33      7.81 o 
   0  10   4      219.40      208.89      6.77 o 
   1  10   4      282.84      290.21      7.60 o 
   2  10   4       15.42       17.10      4.80 o 
   3  10   4      498.97      498.75      9.00 o 
   4  10   4      528.19      530.54      8.17 o 
   5  10   4       24.23       20.53      6.12 o 
   6  10   4      194.58      215.72     22.33 o 
  -7  11   4       34.90       33.92      7.87 o 
  -6  11   4       66.22       72.40      7.16 o 
  -5  11   4      249.65      250.51      8.54 o 
  -4  11   4      263.98      260.12      9.77 o 
  -3  11   4      138.04      139.71      7.74 o 
  -2  11   4      518.66      510.30     11.54 o 
  -1  11   4      147.97      154.74      8.17 o 
   0  11   4     1246.99     1225.57     15.17 o 
   1  11   4        6.96       10.13      4.72 o 
   2  11   4      206.55      210.49      7.83 o 
   3  11   4       44.47       50.17      5.65 o 
   4  11   4       18.05       22.27      4.50 o 
   5  11   4       20.03       18.49      8.85 o 
   6  11   4       76.06       74.64     13.65 o 
  -7  12   4      118.17      136.61     11.32 o 
  -6  12   4        4.54        5.58      7.74 o 
  -5  12   4       17.93       24.55      7.00 o 
  -4  12   4      190.93      212.77      9.78 o 
  -3  12   4       15.92       28.14      7.89 o 
  -2  12   4      314.36      281.83     10.05 o 
  -1  12   4       91.82       84.45      9.06 o 
   0  12   4        3.99        3.54      4.93 o 
   1  12   4      355.25      331.78      8.51 o 
   2  12   4        2.54        2.91      5.69 o 
   3  12   4        1.80        3.28      5.61 o 
   4  12   4        2.89        1.83      4.57 o 
   5  12   4        0.35       -6.00      8.89 o 
  -6  13   4      181.00      186.91      9.72 o 
  -5  13   4      777.49      773.99     15.68 o 
  -4  13   4      656.90      604.33     12.26 o 
  -3  13   4       11.88        3.38      6.07 o 
  -2  13   4      297.37      306.28     11.93 o 
  -1  13   4      289.26      287.84     15.79 o 
   0  13   4      448.38      438.53     11.82 o 
   1  13   4     1256.66     1235.72     16.73 o 
   2  13   4      624.25      621.35     13.47 o 
   3  13   4        0.50        1.52      5.02 o 
   4  13   4      117.46      121.19      6.78 o 
   5  13   4      104.59      101.40     15.04 o 
  -6  14   4       97.44      102.98     12.03 o 
  -5  14   4       27.54       23.07      8.81 o 
  -4  14   4       86.56       99.02      9.76 o 
  -3  14   4     1470.79     1435.76     21.55 o 
  -2  14   4      865.27      800.99     16.09 o 
  -1  14   4      127.26      131.91     13.81 o 
   0  14   4     1633.30     1598.03     20.81 o 
   1  14   4     1011.90      970.56     14.98 o 
   2  14   4        5.19        2.81      5.89 o 
   3  14   4      748.84      776.85     14.45 o 
   4  14   4      437.52      481.14     10.94 o 
  -5  15   4      254.94      254.13     12.94 o 
  -4  15   4      306.63      280.45     11.00 o 
  -3  15   4       10.22       11.41      9.33 o 
  -2  15   4      857.02      834.73     20.51 o 
  -1  15   4      972.26      946.51     19.99 o 
   0  15   4       59.21       71.54     11.94 o 
   1  15   4      893.90      866.19     17.18 o 
   2  15   4      889.03      923.88     15.30 o 
   3  15   4      159.19      160.15     10.66 o 
  -4  16   4      394.66      383.66     14.75 o 
  -3  16   4      918.53      938.26     19.78 o 
  -2  16   4       67.79       60.23     10.19 o 
  -1  16   4      761.13      731.95     23.10 o 
   0  16   4      846.59      807.06     18.17 o 
   1  16   4       20.95       24.15      8.04 o 
   2  16   4      331.79      365.24     13.80 o 
   3  16   4      470.86      472.37     18.30 o 
  -3  17   4       20.93       24.23      9.84 o 
  -2  17   4      286.67      280.43     17.06 o 
  -1  17   4      360.37      350.87     19.22 o 
   0  17   4       34.67       48.27     11.74 o 
   1  17   4       83.62       60.87     11.05 o 
  -9   1   5        3.35       -3.32      6.49 o 
  -8   1   5        5.72       10.44      3.70 o 
  -7   1   5       46.72       37.08      3.97 o 
  -6   1   5       11.83        8.05      3.62 o 
  -5   1   5     1021.99      984.36     11.21 o 
  -4   1   5      144.71      127.38      4.92 o 
  -3   1   5      360.19      374.15      7.09 o 
  -2   1   5      874.42      750.24      8.93 o 
  -1   1   5     1474.22     1470.33     11.83 o 
   0   1   5     4785.11     4949.28     36.95 o 
   1   1   5     5445.15     5424.18     40.87 o 
   2   1   5       38.43       32.48      1.56 o 
   3   1   5      893.87      914.05      7.85 o 
   4   1   5     1415.67     1448.65     24.27 o 
   5   1   5     2800.15     2878.77     62.69 o 
  -9   2   5       47.26       31.65      6.63 o 
  -8   2   5      997.79      958.40     18.75 o 
  -7   2   5        2.83        7.68      3.94 o 
  -6   2   5        0.85        0.43      3.28 o 
  -5   2   5      955.88      919.87      8.68 o 
  -4   2   5     9898.76    10390.16     73.65 o 
  -3   2   5     1634.06     1675.82     16.43 o 
  -2   2   5      753.19      666.03      8.50 o 
  -1   2   5     1187.75     1128.54      8.98 o 
   0   2   5      278.60      355.01      4.48 o 
   1   2   5     2586.60     2528.63     15.51 o 
   2   2   5     3321.86     3613.88     21.90 o 
   3   2   5      124.26      116.97      3.91 o 
   4   2   5      311.06      320.48      4.18 o 
   5   2   5       35.99       45.97     14.93 o 
   6   2   5      155.49      166.72     29.85 o 
  -9   3   5      564.31      556.85     33.87 o 
  -8   3   5        2.03       -0.42      5.95 o 
  -7   3   5      129.30      124.97      6.98 o 
  -6   3   5     2032.25     1998.42     16.82 o 
  -5   3   5      872.05      863.61      8.72 o 
  -4   3   5      820.70      881.26      9.99 o 
  -3   3   5     6366.49     6234.46     50.21 o 
  -2   3   5       18.06       12.98      3.90 o 
  -1   3   5      585.56      600.83      6.69 o 
   0   3   5      235.33      238.19      7.40 o 
   1   3   5     7593.44     7897.44     57.63 o 
   2   3   5       88.56      116.17      2.68 o 
   3   3   5     2657.98     2703.43     23.29 o 
   4   3   5      334.20      342.21      6.89 o 
   5   3   5      353.21      330.82     21.23 o 
   6   3   5        8.76      515.81     48.36 o 
  -9   4   5       32.75       13.06      9.93 o 
  -8   4   5      423.57      386.35      9.25 o 
  -7   4   5       79.22       86.15      5.62 o 
  -6   4   5      184.01      187.98      4.87 o 
  -5   4   5      561.10      536.05     10.30 o 
  -4   4   5     7138.89     7013.14     61.23 o 
  -3   4   5     3934.15     3848.85     32.57 o 
  -2   4   5     1599.32     1618.04     15.81 o 
  -1   4   5      688.86      556.89     10.22 o 
   0   4   5     3759.67     3580.03     22.70 o 
   1   4   5      451.54      527.86      5.70 o 
   2   4   5     2476.02     2329.22     22.42 o 
   3   4   5     4562.10     4326.18     64.22 o 
   4   4   5        3.64        4.87      2.88 o 
   5   4   5      444.00      455.33     24.56 o 
   6   4   5     1187.16     1324.16     62.09 o 
   7   4   5      282.30      299.10     29.25 o 
  -9   5   5      249.06      251.71     18.35 o 
  -8   5   5      113.92      114.52      9.62 o 
  -7   5   5      494.75      509.92     11.99 o 
  -6   5   5     1939.67     1927.90     18.36 o 
  -5   5   5      438.43      415.86      8.73 o 
  -4   5   5      844.19      782.52     10.26 o 
  -3   5   5     3064.07     3078.40     23.55 o 
  -2   5   5      671.43      581.60      7.90 o 
  -1   5   5     2966.84     2979.02     22.42 o 
   0   5   5      563.74      534.10      7.39 o 
   1   5   5     1607.61     1435.99     10.87 o 
   2   5   5       90.47       91.78      3.92 o 
   3   5   5       83.65       78.09      4.43 o 
   4   5   5      726.68      745.39      9.23 o 
   5   5   5       82.50       78.02      4.47 o 
   6   5   5       40.59       44.81     13.29 o 
   7   5   5      171.48      187.73     43.58 o 
  -8   6   5      192.22      205.04      7.56 o 
  -7   6   5      286.70      285.10      9.22 o 
  -6   6   5      303.79      312.18      8.83 o 
  -5   6   5     1523.85     1455.47     17.46 o 
  -4   6   5      702.71      665.75      8.88 o 
  -3   6   5      653.06      697.89      8.72 o 
  -2   6   5     1823.42     1823.22     18.96 o 
  -1   6   5      568.79      504.29      6.31 o 
   0   6   5      471.45      493.86      6.60 o 
   1   6   5      555.50      560.73      7.88 o 
   2   6   5      289.40      299.59      5.89 o 
   3   6   5      421.49      408.97      4.56 o 
   4   6   5      125.66      124.03     10.25 o 
   5   6   5       18.70       24.35      4.68 o 
   6   6   5      154.62      141.26     19.05 o 
   7   6   5       19.88       20.30     19.70 o 
  -8   7   5        7.85       11.99      5.84 o 
  -7   7   5       63.85       61.34      5.74 o 
  -6   7   5        1.13       -1.95      5.03 o 
  -5   7   5        3.01        9.83      5.62 o 
  -4   7   5      318.99      310.79      8.36 o 
  -3   7   5       16.73       20.26      4.29 o 
  -2   7   5      344.23      301.13      7.75 o 
  -1   7   5     2702.90     2804.80     27.11 o 
   0   7   5      366.79      416.84      7.08 o 
   1   7   5      420.34      388.94      6.06 o 
   2   7   5     1232.89     1243.29     11.70 o 
   3   7   5       84.86       90.56      5.10 o 
   4   7   5      804.25      856.63     12.96 o 
   5   7   5      219.72      231.38      8.05 o 
   6   7   5       25.38       25.00      5.89 o 
  -8   8   5        2.79        2.93      5.48 o 
  -7   8   5       34.29       34.55      6.27 o 
  -6   8   5      100.53      102.34      8.59 o 
  -5   8   5      278.16      278.43      8.44 o 
  -4   8   5      661.65      624.05      9.47 o 
  -3   8   5        0.37        1.43      4.12 o 
  -2   8   5      223.03      262.75     10.02 o 
  -1   8   5      423.46      471.10      8.81 o 
   0   8   5      136.83      120.60      6.63 o 
   1   8   5       22.57       25.67      4.90 o 
   2   8   5       21.27       22.59      5.20 o 
   3   8   5      109.36      115.63      5.97 o 
   4   8   5        7.71        5.21      2.75 o 
   5   8   5       56.27       41.66      6.89 o 
   6   8   5       39.18       35.77      8.77 o 
  -8   9   5        0.53        2.60      5.00 o 
  -7   9   5       19.47       28.48      6.41 o 
  -6   9   5        6.38        5.74      5.44 o 
  -5   9   5      586.74      601.02     11.22 o 
  -4   9   5        4.16        2.28      6.41 o 
  -3   9   5      689.21      677.43     11.85 o 
  -2   9   5      559.19      528.06     10.26 o 
  -1   9   5       72.57       81.38      7.06 o 
   0   9   5      181.46      177.72      6.58 o 
   1   9   5     3076.76     2961.79     26.59 o 
   2   9   5     1760.80     1732.89     17.13 o 
   3   9   5      475.09      473.44      9.08 o 
   4   9   5       59.00       61.16      8.64 o 
   5   9   5      622.27      682.97     18.62 o 
   6   9   5        0.08       -2.62      5.47 o 
  -8  10   5      378.13      326.56     26.27 o 
  -7  10   5      173.77      174.61      8.09 o 
  -6  10   5        0.33        5.81      6.62 o 
  -5  10   5      415.22      406.93     10.43 o 
  -4  10   5     2077.53     2007.31     21.86 o 
  -3  10   5       98.46       66.95     15.91 o 
  -2  10   5      885.26      853.04     13.32 o 
  -1  10   5      212.53      182.11      8.49 o 
   0  10   5        3.36        0.63      4.00 o 
   1  10   5      522.07      503.10      9.16 o 
   2  10   5     1875.32     1839.74     18.30 o 
   3  10   5       33.27       35.20      4.93 o 
   4  10   5       34.32       35.53      4.27 o 
   5  10   5       58.61       58.54      9.17 o 
   6  10   5       52.25       43.52     11.69 o 
  -7  11   5      476.70      450.02     12.79 o 
  -6  11   5     1232.69     1238.14     16.98 o 
  -5  11   5      660.97      656.51     13.23 o 
  -4  11   5      326.53      316.95      9.41 o 
  -3  11   5      885.94      846.31     15.46 o 
  -2  11   5     1007.28      997.56     19.99 o 
  -1  11   5       72.00       95.61     11.06 o 
   0  11   5      266.41      280.94      8.64 o 
   1  11   5        7.44       11.24      4.99 o 
   2  11   5       15.35       18.26      5.22 o 
   3  11   5      513.02      509.15      9.58 o 
   4  11   5      578.42      635.25     11.35 o 
   5  11   5      679.41      710.60     20.00 o 
  -7  12   5      339.59      318.21     20.68 o 
  -6  12   5      202.65      205.00      9.64 o 
  -5  12   5      116.31      116.76      7.63 o 
  -4  12   5      212.68      236.92     11.47 o 
  -3  12   5      935.87      892.32     16.60 o 
  -2  12   5        0.93       -2.53      8.68 o 
  -1  12   5      411.17      435.76     12.22 o 
   0  12   5      701.95      660.19     11.91 o 
   1  12   5       42.63       41.75      6.09 o 
   2  12   5      636.28      642.40     12.06 o 
   3  12   5     2151.09     2180.86     23.65 o 
   4  12   5      165.11      166.93     10.01 o 
   5  12   5      320.45      322.52     14.92 o 
  -6  13   5      301.51      307.63     13.01 o 
  -5  13   5       16.35       13.25      8.25 o 
  -4  13   5       23.31       18.90      8.79 o 
  -3  13   5       67.90       52.24      9.48 o 
  -2  13   5     1295.31     1250.14     22.33 o 
  -1  13   5      116.73      103.81     17.93 o 
   0  13   5      784.20      735.47     12.61 o 
   1  13   5      405.71      422.38     12.27 o 
   2  13   5      129.86      139.81      8.61 o 
   3  13   5      167.14      179.79     12.62 o 
   4  13   5      224.67      222.51      8.93 o 
  -6  14   5       56.46       55.26      9.45 o 
  -5  14   5      100.30      105.35     10.32 o 
  -4  14   5        1.03       -4.22      7.71 o 
  -3  14   5        1.37       -3.88      6.50 o 
  -2  14   5        7.20       12.36     13.25 o 
  -1  14   5     1038.36      934.03     18.12 o 
   0  14   5        0.63        5.92      6.15 o 
   1  14   5        4.60       13.15      7.09 o 
   2  14   5       88.20       92.33     11.22 o 
   3  14   5      116.14      146.90     11.35 o 
   4  14   5       14.13       14.50      5.91 o 
  -5  15   5        0.04        0.46      8.18 o 
  -4  15   5       46.63       55.38     10.91 o 
  -3  15   5       75.49       78.38     10.42 o 
  -2  15   5       51.38       62.33     11.90 o 
  -1  15   5       31.21       45.37      9.20 o 
   0  15   5       74.28       68.85      8.21 o 
   1  15   5      136.57      144.10      9.58 o 
   2  15   5      171.59      181.24     10.08 o 
   3  15   5        3.73       10.15      7.82 o 
  -4  16   5       84.46       83.97     11.54 o 
  -3  16   5       17.36       13.98      9.52 o 
  -2  16   5        0.81       -3.49      9.76 o 
  -1  16   5       26.59       23.96      8.58 o 
   0  16   5       13.07        7.10      7.41 o 
   1  16   5        0.73        3.97      8.56 o 
   2  16   5      112.59      124.88      9.28 o 
  -3  17   5      146.22      169.90     13.69 o 
  -2  17   5      255.07      236.82     13.85 o 
  -1  17   5       85.88       77.05     12.36 o 
   0  17   5      134.00      124.34     12.08 o 
   1  17   5      324.32      302.07     12.15 o 
  -9   0   6     1099.65      988.73     66.86 o 
  -8   0   6      577.87      537.53     14.72 o 
  -7   0   6       13.41       17.60      4.24 o 
  -6   0   6      950.57      932.86     11.79 o 
  -5   0   6     4583.37     4668.83    113.43 o 
  -4   0   6      179.85      240.27     34.92 o 
  -3   0   6     1746.23     1745.05     29.85 o 
  -2   0   6       40.02       96.73     17.31 o 
  -1   0   6     1261.94     1314.84     11.41 o 
   0   0   6     1559.58     1440.96     14.49 o 
   1   0   6    12964.25    14335.39    184.63 o 
   2   0   6     8487.43     8656.53    153.43 o 
   4   0   6       16.64       25.67     12.54 o 
   5   0   6      390.58      481.78     23.88 o 
  -9   1   6      276.04      257.24      9.06 o 
  -8   1   6        2.10        6.47      4.67 o 
  -7   1   6      490.58      470.29      8.79 o 
  -6   1   6      746.10      724.94      8.81 o 
  -5   1   6     1539.85     1576.25     21.36 o 
  -4   1   6     8634.31     8939.00     68.62 o 
  -3   1   6     5449.21     5473.91     65.24 o 
  -2   1   6      380.91      373.30      7.70 o 
  -1   1   6     1461.78     1402.32     11.70 o 
   0   1   6    24595.26    26068.01    253.33 o 
   1   1   6     8856.01     9143.89     89.06 o 
   2   1   6      449.81      453.49      5.42 o 
   3   1   6     2544.43     2592.62     22.93 o 
   4   1   6      162.19      180.58     11.60 o 
   5   1   6       89.04      102.09     17.31 o 
  -9   2   6       83.07       72.36      9.21 o 
  -8   2   6      484.14      470.71      8.49 o 
  -7   2   6      844.10      772.62     10.79 o 
  -6   2   6       26.31       24.33      3.76 o 
  -5   2   6     3031.80     3016.49     21.86 o 
  -4   2   6    11550.00    11987.90     87.84 o 
  -3   2   6     1034.67     1073.61      8.21 o 
  -2   2   6      566.74      489.16      5.32 o 
  -1   2   6     2206.12     2019.65     14.78 o 
   0   2   6     1045.00     1078.06      7.54 o 
   1   2   6     8321.00     8704.17     58.89 o 
   2   2   6     6617.68     6648.13     46.81 o 
   3   2   6       20.37       17.81      3.53 o 
   4   2   6     1231.43     1171.58     29.14 o 
   6   2   6      107.94      133.73     20.90 o 
  -9   3   6        7.17        3.45      3.51 o 
  -8   3   6      112.50      111.81      7.32 o 
  -7   3   6      525.35      527.34      8.57 o 
  -6   3   6       35.17       37.24      4.42 o 
  -5   3   6       67.22       53.23      5.49 o 
  -4   3   6       25.38       45.97      4.83 o 
  -3   3   6        3.33        3.61      3.26 o 
  -2   3   6     1989.49     1937.47     19.56 o 
  -1   3   6      364.28      414.34      8.79 o 
   0   3   6        0.98        1.49      2.18 o 
   1   3   6     1292.24     1328.30     13.44 o 
   2   3   6      180.24      187.73      3.56 o 
   3   3   6      119.94      120.43      5.73 o 
   4   3   6      321.24      302.38      6.16 o 
  -9   4   6       33.58       25.77      4.65 o 
  -8   4   6       22.29       17.11      4.06 o 
  -7   4   6        1.45       -0.79      3.27 o 
  -6   4   6       55.80       62.41      4.74 o 
  -5   4   6      196.67      201.68      6.56 o 
  -4   4   6       49.46       62.68      4.17 o 
  -3   4   6      368.54      377.76      6.42 o 
  -2   4   6        7.74        6.47      2.33 o 
  -1   4   6      186.08      191.91      4.04 o 
   0   4   6      182.31      177.97      3.96 o 
   1   4   6      878.60      957.52      8.64 o 
   2   4   6     1149.34     1132.23     10.70 o 
   3   4   6      157.84      174.55      6.83 o 
   4   4   6      156.84      157.54     15.60 o 
   5   4   6        2.54        1.29      2.33 o 
  -9   5   6        6.11        7.23      8.18 o 
  -8   5   6      582.03      546.30     15.60 o 
  -7   5   6      697.17      678.04      9.91 o 
  -6   5   6      859.05      846.64      9.49 o 
  -5   5   6       48.20       58.42      6.42 o 
  -4   5   6       18.32       14.50      4.03 o 
  -3   5   6     1317.83     1411.63     17.80 o 
  -2   5   6     3973.06     4030.07     34.56 o 
  -1   5   6      679.82      790.59      8.76 o 
   0   5   6      442.92      445.27      5.49 o 
   1   5   6        0.45        1.58      2.57 o 
   2   5   6      693.84      702.32     14.54 o 
   3   5   6      296.35      289.17      6.00 o 
   4   5   6       45.87       41.00      4.23 o 
   5   5   6        3.23        5.91      3.38 o 
   6   5   6        7.44        5.79     11.18 o 
  -9   6   6      191.02      168.76     13.28 o 
  -8   6   6      677.62      599.78     15.32 o 
  -7   6   6      801.94      761.91     11.68 o 
  -6   6   6      120.51      124.64      6.20 o 
  -5   6   6     1891.90     1840.18     22.59 o 
  -4   6   6     1995.63     1912.36     19.54 o 
  -3   6   6      651.17      688.69     10.63 o 
  -2   6   6     6476.58     6502.08     58.07 o 
  -1   6   6     3863.20     3583.68     27.16 o 
   0   6   6      393.43      431.11      5.96 o 
   1   6   6     2936.52     3008.74     21.70 o 
   2   6   6     6792.35     6769.71     52.99 o 
   3   6   6        1.81        2.72      3.71 o 
   4   6   6      339.21      335.91     12.32 o 
   5   6   6      259.02      280.89      9.56 o 
   6   6   6       79.76      130.24     22.39 o 
  -8   7   6       59.36       32.69      9.52 o 
  -7   7   6     1419.89     1387.86     18.67 o 
  -6   7   6     2508.14     2501.56     28.01 o 
  -5   7   6     1675.14     1675.83     22.23 o 
  -4   7   6      193.85      187.98      5.89 o 
  -3   7   6     1689.30     1552.10     17.71 o 
  -2   7   6      130.40      158.74      7.75 o 
  -1   7   6     3238.79     3264.11     27.02 o 
   0   7   6     3909.08     3844.56     30.98 o 
   1   7   6     3747.91     3699.48     31.12 o 
   2   7   6     4187.41     4175.42     30.73 o 
   3   7   6     2274.46     2319.27     21.43 o 
   4   7   6     2292.40     2098.56     78.08 o 
   5   7   6       43.92       44.85      4.95 o 
   6   7   6      164.63      222.24     22.33 o 
  -8   8   6      144.37      136.76      9.82 o 
  -7   8   6        0.33       -1.34      6.36 o 
  -6   8   6      169.15      203.44     15.68 o 
  -5   8   6     3250.87     3236.41     33.78 o 
  -4   8   6       32.57       33.86      6.57 o 
  -3   8   6      996.94      943.53     13.11 o 
  -2   8   6     3080.62     2971.65     29.37 o 
  -1   8   6      897.73      904.69     11.21 o 
   0   8   6     1127.92     1071.44     11.31 o 
   1   8   6     3515.79     3549.48     28.39 o 
   2   8   6     1159.09     1207.29     13.67 o 
   3   8   6       78.32       78.11      4.94 o 
   4   8   6       16.13       20.98      4.04 o 
   5   8   6       61.32       75.30      9.51 o 
   6   8   6        0.70       15.04     12.32 o 
  -8   9   6        7.01        9.55      5.77 o 
  -7   9   6      278.70      269.20     10.56 o 
  -6   9   6     2203.61     2175.63     33.09 o 
  -5   9   6      232.24      213.33      8.87 o 
  -4   9   6      179.52      184.58      6.94 o 
  -3   9   6     3173.10     3035.17     31.56 o 
  -2   9   6      292.14      286.35     10.39 o 
  -1   9   6      869.35      871.55     13.52 o 
   0   9   6     4363.37     4371.61     37.76 o 
   1   9   6      186.32      190.31      8.27 o 
   2   9   6      942.15      924.70     12.78 o 
   3   9   6      972.91     1019.85     11.96 o 
   4   9   6      674.98      707.65     11.65 o 
   5   9   6       10.04        9.05      7.89 o 
   6   9   6      422.89      486.30     23.63 o 
  -8  10   6        6.19       11.22      6.46 o 
  -7  10   6      111.03      110.97      8.22 o 
  -6  10   6      157.32      161.43      9.32 o 
  -5  10   6      163.50      168.40      7.85 o 
  -4  10   6      132.33      132.41      7.81 o 
  -3  10   6      104.53      119.22      8.43 o 
  -2  10   6      831.00      800.37     15.55 o 
  -1  10   6     2304.24     2275.22     22.12 o 
   0  10   6      379.30      385.99      8.22 o 
   1  10   6       36.18       39.77      5.43 o 
   2  10   6      136.40      125.57      6.66 o 
   3  10   6      235.59      265.95      8.62 o 
   4  10   6      246.86      244.10      6.10 o 
   5  10   6      411.08      449.79     13.02 o 
  -7  11   6      120.87      126.85      9.22 o 
  -6  11   6       89.95      100.16     10.51 o 
  -5  11   6      415.77      424.44     13.94 o 
  -4  11   6        0.20       -0.93      5.69 o 
  -3  11   6      189.72      186.67     11.03 o 
  -2  11   6       34.52       29.26      7.43 o 
  -1  11   6        0.64       -0.11      4.96 o 
   0  11   6      799.51      746.42     11.90 o 
   1  11   6      290.58      302.12      8.16 o 
   2  11   6       67.65       59.46      5.87 o 
   3  11   6        2.55        0.95      3.83 o 
   4  11   6        7.71       13.10      5.77 o 
   5  11   6       11.81       35.72     11.80 o 
  -7  12   6        3.06        1.12      7.68 o 
  -6  12   6       10.40        6.72      7.45 o 
  -5  12   6      489.58      458.65     11.84 o 
  -4  12   6      145.58      151.01      8.62 o 
  -3  12   6       46.54       36.16      8.09 o 
  -2  12   6      230.45      218.86      9.83 o 
  -1  12   6       38.92       41.00      6.45 o 
   0  12   6       51.25       50.17      6.55 o 
   1  12   6      125.75      131.25     10.72 o 
   2  12   6      113.41      111.93      6.90 o 
   3  12   6       11.64       16.22      5.63 o 
   4  12   6        4.48        0.91      4.82 o 
  -6  13   6      237.41      211.55     12.11 o 
  -5  13   6        1.31       -3.25      6.02 o 
  -4  13   6      412.54      430.19     12.16 o 
  -3  13   6      294.21      283.64     11.81 o 
  -2  13   6      176.42      190.64     12.39 o 
  -1  13   6      136.25      163.04      8.96 o 
   0  13   6      456.78      454.84     10.42 o 
   1  13   6       88.26       91.89      8.11 o 
   2  13   6       20.50       21.12      6.25 o 
   3  13   6        3.77        7.99      5.66 o 
   4  13   6        2.94        0.80      9.42 o 
  -6  14   6       18.02       20.41      8.31 o 
  -5  14   6      995.98      979.78     18.92 o 
  -4  14   6     1020.32      970.38     22.54 o 
  -3  14   6       52.78       52.47      9.67 o 
  -2  14   6      468.53      474.72     13.78 o 
  -1  14   6      977.77      947.28     17.38 o 
   0  14   6      155.74      145.69      9.78 o 
   1  14   6     1040.63     1063.56     17.67 o 
   2  14   6     1712.15     1816.52     22.22 o 
   3  14   6      101.57       84.29     11.04 o 
  -5  15   6       22.17       20.19      7.88 o 
  -4  15   6       51.03       46.85      8.66 o 
  -3  15   6      484.87      465.53     15.90 o 
  -2  15   6       54.91       55.07     10.40 o 
  -1  15   6      425.59      401.42     12.87 o 
   0  15   6     1439.23     1438.73     19.84 o 
   1  15   6      462.61      445.70     12.48 o 
   2  15   6       82.00      111.24     15.34 o 
   3  15   6      747.96      780.92     16.38 o 
  -4  16   6        2.30        4.64      7.89 o 
  -3  16   6       30.92       36.30      8.99 o 
  -2  16   6      358.11      356.55     14.45 o 
  -1  16   6      172.07      158.66     11.62 o 
   0  16   6       95.99      122.70     10.94 o 
   1  16   6      199.86      201.31     11.57 o 
   2  16   6      257.43      267.02     13.48 o 
  -3  17   6      183.64      223.72     19.36 o 
  -2  17   6      145.18      146.27     12.55 o 
  -1  17   6       22.70       10.18      8.41 o 
   0  17   6      381.45      383.76     13.23 o 
  -9   1   7        1.47        7.42      4.45 o 
  -8   1   7       66.47       73.97      4.30 o 
  -7   1   7      391.88      390.05      7.35 o 
  -6   1   7      758.13      766.78     12.32 o 
  -5   1   7       24.72       26.16      4.00 o 
  -4   1   7       38.59       88.91     13.78 o 
  -3   1   7       87.34      113.54      3.27 o 
  -2   1   7     1110.55     1148.11     13.49 o 
  -1   1   7     4799.42     4513.36     34.68 o 
   0   1   7     5289.54     5433.33     43.52 o 
   1   1   7       39.03       47.68      2.44 o 
   2   1   7     2601.92     2621.46     21.67 o 
   3   1   7     2079.07     2081.04     24.41 o 
   4   1   7      156.56      137.31     16.12 o 
   5   1   7      421.48      448.95     25.67 o 
   6   1   7      270.68      285.97     26.27 o 
  -9   2   7      246.89      223.75      5.91 o 
  -8   2   7        0.63        2.41      3.20 o 
  -7   2   7      149.38      147.49      6.85 o 
  -6   2   7      648.75      639.28      9.03 o 
  -5   2   7        3.81        7.02      2.66 o 
  -4   2   7     3840.21     3962.33     26.84 o 
  -3   2   7     2479.09     2509.77     20.24 o 
  -2   2   7       53.07       73.21      6.70 o 
  -1   2   7      338.58      353.98      4.90 o 
   0   2   7      180.72      198.00      7.73 o 
   1   2   7      432.72      439.72      5.34 o 
   2   2   7      214.49      214.56      4.27 o 
   3   2   7        2.70        0.79      2.94 o 
   4   2   7       63.74       54.51     23.58 o 
   6   2   7       47.47       51.94     20.30 o 
  -9   3   7       17.35       16.98      5.86 o 
  -8   3   7      497.84      502.16     14.20 o 
  -7   3   7      767.88      744.29     11.77 o 
  -6   3   7       77.45       84.38      5.06 o 
  -5   3   7      678.64      632.82     10.59 o 
  -4   3   7     3117.63     3080.85     22.89 o 
  -3   3   7       41.35       58.29      4.83 o 
  -2   3   7     1937.31     2011.76     16.78 o 
  -1   3   7      531.62      487.52     22.72 o 
   0   3   7     1837.93     1774.79     13.85 o 
   1   3   7      119.26      130.58      3.98 o 
   2   3   7      810.05      781.13      6.81 o 
   3   3   7       86.09       85.39      5.07 o 
   4   3   7        0.15        4.83      2.84 o 
  -9   4   7      500.15      431.92     22.66 o 
  -8   4   7      405.29      411.02     25.25 o 
  -7   4   7        5.84        9.57      4.28 o 
  -6   4   7      882.11      849.53     10.32 o 
  -5   4   7     4166.24     4171.26     33.31 o 
  -4   4   7       79.46       93.56      8.88 o 
  -3   4   7     2801.05     2662.78     26.54 o 
  -2   4   7     7767.17     7678.96     64.45 o 
  -1   4   7      518.93      543.33      6.45 o 
   0   4   7     1115.54      955.92      9.68 o 
   1   4   7     9014.37     8677.75     68.03 o 
   2   4   7     1420.76     1392.83     11.31 o 
   3   4   7     1859.40     1884.47     18.22 o 
   4   4   7      445.98      468.57      7.41 o 
   5   4   7      393.45      377.45     21.46 o 
   6   4   7      340.46      377.91     30.45 o 
  -9   5   7       56.58       31.58     11.30 o 
  -8   5   7      738.51      702.56     17.40 o 
  -7   5   7      263.34      248.52     15.51 o 
  -6   5   7       98.81      106.38      5.37 o 
  -5   5   7      560.88      560.56     10.96 o 
  -4   5   7     2652.44     2633.63     24.53 o 
  -3   5   7       26.03       30.88      7.09 o 
  -2   5   7       44.41       41.26      4.25 o 
  -1   5   7      175.11      137.25      5.58 o 
   0   5   7      494.92      497.20      6.54 o 
   1   5   7      268.47      255.74      6.71 o 
   2   5   7      789.77      782.41     12.32 o 
   3   5   7      197.49      184.18      8.32 o 
   4   5   7       57.36       52.66      5.06 o 
   5   5   7      168.17      178.37     10.69 o 
   6   5   7      194.56      264.62     23.42 o 
  -9   6   7      121.12       96.39     10.93 o 
  -8   6   7       14.73       15.72      6.23 o 
  -7   6   7       62.31       72.29      6.21 o 
  -6   6   7      455.71      466.92     10.41 o 
  -5   6   7       89.09      106.01      7.43 o 
  -4   6   7      278.92      283.90      7.01 o 
  -3   6   7        4.43        6.32      5.15 o 
  -2   6   7      128.90      146.92      6.49 o 
  -1   6   7      501.51      549.87      8.73 o 
   0   6   7     1116.54     1138.34     13.88 o 
   1   6   7      365.13      392.18      8.00 o 
   2   6   7      307.81      299.81      9.40 o 
   3   6   7       34.80       30.59      2.87 o 
   4   6   7       39.97       38.13      7.15 o 
   5   6   7      317.11      294.01      9.46 o 
   6   6   7        4.29       12.74     12.87 o 
  -8   7   7       57.14       42.11      6.42 o 
  -7   7   7       14.31       19.35      4.33 o 
  -6   7   7      165.19      186.25     16.02 o 
  -5   7   7      178.65      165.64     11.89 o 
  -4   7   7       94.63       89.12     12.80 o 
  -3   7   7     1072.80     1081.59     13.79 o 
  -2   7   7       62.72       61.20      4.45 o 
  -1   7   7     3406.52     3384.77     29.52 o 
   0   7   7     2025.59     1999.65     20.60 o 
   1   7   7      403.11      417.24      7.72 o 
   2   7   7       99.85      101.28      4.95 o 
   3   7   7      557.82      557.41      8.87 o 
   4   7   7        0.12       -0.05      3.91 o 
   5   7   7      454.82      500.19     13.09 o 
   6   7   7        8.03       10.76     22.78 o 
  -8   8   7       30.04       18.35      6.93 o 
  -7   8   7       12.08       20.83      7.96 o 
  -6   8   7       18.92       22.81      6.89 o 
  -5   8   7       20.36       15.06      6.01 o 
  -4   8   7       86.45       86.52      6.53 o 
  -3   8   7      784.12      799.49     16.37 o 
  -2   8   7        0.36        0.45      3.51 o 
  -1   8   7      211.87      236.63      6.41 o 
   0   8   7       57.31       56.49      5.05 o 
   1   8   7     1228.07     1257.18     13.25 o 
   2   8   7       44.01       39.38      4.72 o 
   3   8   7        7.00        9.28      3.98 o 
   4   8   7       13.19        8.27      2.46 o 
   5   8   7       19.67       22.22      6.03 o 
  -8   9   7        2.83       -2.96      6.85 o 
  -7   9   7       38.49       28.35      7.47 o 
  -6   9   7      220.70      226.24      9.54 o 
  -5   9   7      130.14      147.68     10.08 o 
  -4   9   7     2122.55     2086.38     23.76 o 
  -3   9   7      519.07      503.82     11.80 o 
  -2   9   7      153.36      127.52     13.33 o 
  -1   9   7     1691.01     1680.57     20.92 o 
   0   9   7     2139.31     2086.10     22.31 o 
   1   9   7      620.67      605.88     10.95 o 
   2   9   7      979.80     1021.23     12.47 o 
   3   9   7      515.59      524.16      9.78 o 
   4   9   7       99.40      106.05      5.61 o 
   5   9   7      175.36      213.89     13.06 o 
  -8  10   7        3.80       15.09      7.49 o 
  -7  10   7        0.70        3.16      6.98 o 
  -6  10   7      789.41      792.09     20.34 o 
  -5  10   7       32.09       27.03      6.08 o 
  -4  10   7      227.14      224.47     12.06 o 
  -3  10   7      330.38      325.31     11.80 o 
  -2  10   7      642.57      631.11     13.30 o 
  -1  10   7      178.77      189.09      8.79 o 
   0  10   7      225.30      228.57      7.55 o 
   1  10   7      648.32      647.28      9.90 o 
   2  10   7      158.36      142.35      6.64 o 
   3  10   7        1.17        3.13      4.09 o 
   4  10   7       83.84       99.15     12.11 o 
   5  10   7      139.98      160.83     11.35 o 
  -7  11   7      432.65      423.59     14.22 o 
  -6  11   7       31.39       30.64      8.38 o 
  -5  11   7       67.80       64.60      7.37 o 
  -4  11   7      162.77      172.84      8.61 o 
  -3  11   7      174.61      141.82     10.83 o 
  -2  11   7       84.00       66.64      8.80 o 
  -1  11   7     2091.21     2058.77     21.51 o 
   0  11   7     1731.87     1738.54     19.97 o 
   1  11   7        0.81        3.11      5.65 o 
   2  11   7       47.48       53.89      5.91 o 
   3  11   7      578.45      639.52     12.27 o 
   4  11   7       95.76      114.20     12.03 o 
  -7  12   7       10.68        1.00      6.56 o 
  -6  12   7     1061.10     1066.69     18.04 o 
  -5  12   7      260.67      258.05     11.31 o 
  -4  12   7       88.04       89.84      8.99 o 
  -3  12   7      546.35      575.29     16.12 o 
  -2  12   7      685.62      648.12     12.84 o 
  -1  12   7      197.04      214.68      7.94 o 
   0  12   7      678.87      699.01     13.22 o 
   1  12   7     1228.45     1220.87     15.92 o 
   2  12   7      221.00      237.47      8.27 o 
   3  12   7      173.65      195.46      8.63 o 
   4  12   7      710.49      729.03     19.59 o 
  -6  13   7       49.01       38.67     10.11 o 
  -5  13   7      329.15      348.69     18.16 o 
  -4  13   7      174.00      169.64     11.63 o 
  -3  13   7       14.33       11.38      9.00 o 
  -2  13   7      373.11      350.22     10.66 o 
  -1  13   7      226.15      239.31     10.40 o 
   0  13   7       11.83       12.24      8.33 o 
   1  13   7       18.34       17.48      6.87 o 
   2  13   7       51.37       36.09      6.68 o 
   3  13   7       40.45       46.68      5.98 o 
  -6  14   7       43.02       40.47      8.96 o 
  -5  14   7       17.39       14.82      8.53 o 
  -4  14   7       38.66       34.49      8.65 o 
  -3  14   7      108.78      102.52     11.00 o 
  -2  14   7        0.45        9.65      7.36 o 
  -1  14   7       61.60       56.71      8.87 o 
   0  14   7       21.67       21.00      7.98 o 
   1  14   7       49.57       64.22      8.22 o 
   2  14   7        3.83       -1.36      5.87 o 
   3  14   7       61.88       57.24      9.30 o 
  -5  15   7        4.46        9.16      9.77 o 
  -4  15   7        0.65       -2.37      7.21 o 
  -3  15   7      197.81      190.59     12.00 o 
  -2  15   7        4.54        5.27      7.31 o 
  -1  15   7       12.11        6.54      8.00 o 
   0  15   7        7.25       10.89      9.66 o 
   1  15   7       78.92       74.42     11.05 o 
   2  15   7       96.82      102.84      8.69 o 
  -4  16   7       10.81        8.99      8.76 o 
  -3  16   7        6.60        8.33      9.26 o 
  -2  16   7       63.41       59.65      9.38 o 
  -1  16   7        2.49        4.09      9.11 o 
   0  16   7       49.05       63.96     10.32 o 
   1  16   7      297.86      351.84     11.80 o 
  -2  17   7       28.05       26.26     11.55 o 
  -1  17   7      227.30      236.45     13.03 o 
  -9   0   8        7.89       10.90      5.74 o 
  -8   0   8       15.23      145.84    111.64 o 
  -7   0   8      174.07      178.04     10.81 o 
  -6   0   8      937.38      921.83     15.98 o 
  -5   0   8      944.27      850.21    143.58 o 
  -4   0   8      275.19      360.59     23.28 o 
  -3   0   8     7343.64     7616.62    140.30 o 
  -2   0   8       70.63       65.10      4.78 o 
  -1   0   8      776.88      839.13     10.84 o 
   0   0   8     3462.93     3432.63     32.26 o 
   1   0   8     1938.38     1944.14     25.29 o 
   2   0   8       79.51      207.91    148.36 o 
   3   0   8     1632.03     1402.87     71.60 o 
  -9   1   8      163.68      152.19      7.02 o 
  -8   1   8     1438.42     1375.38     16.39 o 
  -7   1   8      610.71      560.20      8.07 o 
  -6   1   8        1.66        3.47      2.88 o 
  -5   1   8     4143.27     4225.60     42.95 o 
  -4   1   8     1856.24     1862.13     22.78 o 
  -3   1   8      264.38      271.66      3.98 o 
  -2   1   8     5083.52     5052.85     39.05 o 
  -1   1   8     4467.52     4530.55     36.91 o 
   0   1   8     3074.57     3218.01     26.35 o 
   1   1   8     5408.92     5436.93     42.34 o 
   2   1   8     5604.30     5687.04     38.38 o 
   3   1   8      200.98      196.11      6.03 o 
   4   1   8      622.02      779.09     30.45 o 
   5   1   8      465.94      554.02     28.06 o 
  -9   2   8      321.25      281.25      8.12 o 
  -8   2   8      123.77      121.93      5.40 o 
  -7   2   8      570.46      562.51      9.39 o 
  -6   2   8     1896.92     1865.00     30.69 o 
  -5   2   8      335.40      334.34      7.03 o 
  -4   2   8     2507.11     2508.45     22.42 o 
  -3   2   8     4762.59     4850.29     54.86 o 
  -2   2   8      590.43      576.03     16.02 o 
  -1   2   8     6644.26     6716.14     54.74 o 
   0   2   8     3807.57     3532.60     30.19 o 
   1   2   8     4468.54     4425.10     34.18 o 
   2   2   8     1481.00     1461.75     10.80 o 
   3   2   8        4.96        5.56      3.18 o 
   4   2   8       68.06       59.10     15.52 o 
  -9   3   8      150.46      158.95     12.28 o 
  -8   3   8        6.12        8.79      4.22 o 
  -7   3   8       79.82       81.92      4.75 o 
  -6   3   8       84.70       69.47      4.49 o 
  -5   3   8      161.22      202.17     26.12 o 
  -4   3   8      267.64      247.17      7.03 o 
  -3   3   8      411.89      440.10     11.36 o 
  -2   3   8      137.23      126.51      5.93 o 
  -1   3   8      115.44      138.88      4.09 o 
   0   3   8      400.69      431.26      6.04 o 
   1   3   8      202.87      214.08      4.66 o 
   2   3   8       17.41       19.62      2.68 o 
   3   3   8       64.54       59.22      5.43 o 
   4   3   8       63.91       61.01      6.89 o 
   5   3   8       84.02      103.28     19.70 o 
   6   3   8       30.07       19.84     29.85 o 
  -9   4   8        0.04        2.37      5.49 o 
  -8   4   8       67.82       63.80      5.40 o 
  -7   4   8      167.56      163.93      6.45 o 
  -6   4   8      290.62      281.81      6.09 o 
  -5   4   8      988.73      982.41     19.43 o 
  -4   4   8        1.00        4.31      4.27 o 
  -3   4   8        0.20        4.22      2.48 o 
  -2   4   8        0.08        2.71      3.35 o 
  -1   4   8     1036.37     1094.85     11.16 o 
   0   4   8      129.57      137.80      3.90 o 
   1   4   8       14.60       15.60      2.77 o 
   2   4   8       89.38       85.56      3.16 o 
   3   4   8       52.74       36.67      4.59 o 
   4   4   8        7.94        6.81      3.20 o 
   5   4   8       18.17       25.10     14.63 o 
   6   4   8        0.45        3.30     20.67 o 
  -9   5   8        7.66       16.29     11.16 o 
  -8   5   8      108.75      108.73     12.31 o 
  -7   5   8        4.12        0.10      3.82 o 
  -6   5   8       10.65       10.88      3.46 o 
  -5   5   8       94.26       91.52      6.05 o 
  -4   5   8      147.02      178.98      9.65 o 
  -3   5   8      786.84      839.37     11.20 o 
  -2   5   8      711.14      716.84      8.22 o 
  -1   5   8     1217.17     1332.45     13.53 o 
   0   5   8      831.72      857.25     13.08 o 
   1   5   8        4.08        5.65      3.53 o 
   2   5   8        5.54        4.42      2.44 o 
   3   5   8      102.52      101.47      8.10 o 
   4   5   8        3.04        4.57      3.99 o 
   5   5   8        4.26       11.87     11.37 o 
   6   5   8        3.18        4.45     12.22 o 
  -9   6   8       75.15       58.16     10.19 o 
  -8   6   8       25.23       16.41      5.46 o 
  -7   6   8     1506.64     1509.87     28.35 o 
  -6   6   8     2169.26     2184.16     24.03 o 
  -5   6   8     1207.01     1231.93     15.33 o 
  -4   6   8      348.07      357.93      8.25 o 
  -3   6   8     2911.56     2751.29     34.91 o 
  -2   6   8        0.90        0.86      4.69 o 
  -1   6   8      956.62      911.23     10.65 o 
   0   6   8     6748.62     6760.03     60.21 o 
   1   6   8     1088.25     1049.52     10.42 o 
   2   6   8     1184.22     1144.39     12.42 o 
   3   6   8     1930.28     1944.07     25.87 o 
   4   6   8      481.88      515.85      9.84 o 
   5   6   8       24.30       23.87     12.64 o 
  -8   7   8      216.78      215.08      7.90 o 
  -7   7   8      206.06      199.36      8.17 o 
  -6   7   8       25.86       21.37      5.97 o 
  -5   7   8      898.94      876.91     14.60 o 
  -4   7   8      327.75      313.20      8.94 o 
  -3   7   8      708.40      698.30     14.62 o 
  -2   7   8     5548.50     5496.78     49.58 o 
  -1   7   8     8841.25     8815.43     79.25 o 
   0   7   8      131.01      129.41      9.35 o 
   1   7   8     2267.26     2241.21     38.97 o 
   2   7   8     2167.43     2139.01     21.19 o 
   3   7   8       32.18       38.36      4.07 o 
   4   7   8      864.86      863.33     14.66 o 
   5   7   8      451.39      481.11     27.46 o 
  -8   8   8        8.76        8.72      5.60 o 
  -7   8   8      611.96      640.00     13.32 o 
  -6   8   8      196.88      204.39     12.06 o 
  -5   8   8        2.55        2.27      5.23 o 
  -4   8   8      104.07      117.12     10.94 o 
  -3   8   8      339.12      351.42     13.03 o 
  -2   8   8      105.32      120.92      7.36 o 
  -1   8   8      911.08      904.00     12.57 o 
   0   8   8     4639.17     4753.02     38.51 o 
   1   8   8      436.35      430.72      9.20 o 
   2   8   8       11.75        9.10      3.75 o 
   3   8   8      420.98      430.40      8.19 o 
   4   8   8      405.60      437.46     13.81 o 
   5   8   8        1.47       10.90      9.36 o 
  -8   9   8      498.93      469.36     18.61 o 
  -7   9   8      543.99      517.62     15.60 o 
  -6   9   8      393.10      403.94     12.23 o 
  -5   9   8     1397.92     1409.06     19.36 o 
  -4   9   8      374.40      372.90     11.55 o 
  -3   9   8       73.10       74.56      7.14 o 
  -2   9   8     1535.08     1539.09     17.37 o 
  -1   9   8     1798.98     1802.96     18.35 o 
   0   9   8      603.18      619.57     11.05 o 
   1   9   8     1056.17     1057.47     13.18 o 
   2   9   8      783.61      846.43     13.63 o 
   3   9   8       72.95       75.45     12.45 o 
   4   9   8      413.55      442.64     11.78 o 
   5   9   8      198.92      230.10      9.13 o 
  -8  10   8        0.13       -1.62      6.60 o 
  -7  10   8      334.43      356.86     15.08 o 
  -6  10   8      437.28      430.01     12.45 o 
  -5  10   8       76.72       69.87      9.48 o 
  -4  10   8      286.64      303.30      9.28 o 
  -3  10   8      637.40      629.63     15.21 o 
  -2  10   8      669.42      693.08     11.86 o 
  -1  10   8       73.08       69.67      6.98 o 
   0  10   8      460.34      444.35      9.54 o 
   1  10   8       16.48       13.80      5.51 o 
   2  10   8      407.82      384.75      8.18 o 
   3  10   8      449.83      467.02     10.21 o 
   4  10   8      234.86      246.55     11.82 o 
  -7  11   8      128.43      141.06     10.12 o 
  -6  11   8        1.50        5.90      7.75 o 
  -5  11   8        4.84        7.80      7.23 o 
  -4  11   8       80.87       75.60      8.02 o 
  -3  11   8       48.34       41.86      7.44 o 
  -2  11   8      186.75      219.77     10.21 o 
  -1  11   8       22.80       12.97      5.84 o 
   0  11   8       69.09       62.74      6.03 o 
   1  11   8       86.90      103.12      6.49 o 
   2  11   8      181.26      201.53      6.99 o 
   3  11   8       23.16       23.07      6.74 o 
   4  11   8        1.46        6.80      8.00 o 
  -7  12   8       11.57       11.71      9.36 o 
  -6  12   8        0.27       11.06      7.53 o 
  -5  12   8        7.75       10.40      6.28 o 
  -4  12   8        6.69        7.96      6.97 o 
  -3  12   8       71.51       87.52      9.50 o 
  -2  12   8      565.90      542.77     12.16 o 
  -1  12   8        0.43        0.14      6.17 o 
   0  12   8      180.32      164.40     10.71 o 
   1  12   8      220.09      225.94      9.34 o 
   2  12   8        0.19       -3.47      6.17 o 
   3  12   8       28.27       25.07      9.02 o 
   4  12   8       23.70       30.22     10.89 o 
  -6  13   8       28.08       28.47      8.32 o 
  -5  13   8      303.61      275.50     10.77 o 
  -4  13   8        1.58        3.14      6.71 o 
  -3  13   8      441.25      418.13     13.98 o 
  -2  13   8       10.62        8.44      6.65 o 
  -1  13   8        7.17        0.21      6.73 o 
   0  13   8       50.89       49.57      8.25 o 
   1  13   8      313.70      335.48     10.12 o 
   2  13   8      386.25      410.43     12.33 o 
   3  13   8       92.28      118.00      8.16 o 
  -5  14   8        1.41        0.62      8.24 o 
  -4  14   8      825.02      800.22     19.62 o 
  -3  14   8      762.56      774.60     19.05 o 
  -2  14   8       46.19       41.89      8.41 o 
  -1  14   8      733.28      759.17     15.95 o 
   0  14   8     2050.56     2124.24     27.23 o 
   1  14   8      396.18      393.43     11.78 o 
   2  14   8       43.18       52.32      7.56 o 
  -5  15   8      505.54      512.80     15.70 o 
  -4  15   8      163.53      169.49     14.31 o 
  -3  15   8      175.37      177.22     11.35 o 
  -2  15   8      669.27      639.65     15.06 o 
  -1  15   8      558.46      551.22     18.17 o 
   0  15   8       85.07       94.70     10.60 o 
   1  15   8     1028.98     1077.42     19.86 o 
   2  15   8      307.74      317.32     13.67 o 
  -3  16   8      104.78      113.54      9.92 o 
  -2  16   8        2.94        1.38      7.76 o 
  -1  16   8      231.67      228.72     14.80 o 
   0  16   8      223.24      215.48     12.92 o 
  -9   1   9       14.87       15.73      4.44 o 
  -8   1   9      120.10      125.52      5.13 o 
  -7   1   9       37.54       33.79      5.28 o 
  -6   1   9       93.31       92.02      6.44 o 
  -5   1   9      389.36      388.67     11.82 o 
  -4   1   9       12.30        4.78      8.36 o 
  -3   1   9     1926.46     1938.29     16.55 o 
  -2   1   9     9414.52     9902.13     86.29 o 
  -1   1   9      180.00      177.04      5.67 o 
   0   1   9      588.11      565.33      6.30 o 
   1   1   9     1037.19     1051.59     10.76 o 
   2   1   9       10.80        8.38      2.62 o 
   3   1   9     2454.10     2361.75     43.88 o 
   4   1   9      600.55      634.02     27.46 o 
  -9   2   9       31.47       16.35      5.07 o 
  -8   2   9       80.06       84.00     10.51 o 
  -7   2   9        6.05        7.80      4.80 o 
  -6   2   9     1103.01     1059.81     27.83 o 
  -5   2   9      198.24      201.99      9.59 o 
  -4   2   9      256.20      239.87     10.52 o 
  -3   2   9        5.79        6.21      5.15 o 
  -2   2   9      945.61     1018.06     14.56 o 
  -1   2   9     2006.61     2055.31     17.69 o 
   0   2   9     2175.83     2124.50     20.25 o 
   1   2   9      997.34      982.32      8.99 o 
   2   2   9      107.90      119.94      4.35 o 
   3   2   9      335.52      330.55     15.57 o 
   4   2   9        1.50        4.78     13.13 o 
   5   2   9      287.33      318.20     25.67 o 
  -9   3   9      527.99      486.17     29.35 o 
  -8   3   9       29.39      114.94     48.06 o 
  -7   3   9       14.89       14.65      5.15 o 
  -6   3   9     1646.54     1556.45     28.61 o 
  -5   3   9       22.48       18.71      4.85 o 
  -4   3   9       75.13       81.75      5.27 o 
  -3   3   9     1359.02     1307.91     13.94 o 
  -2   3   9     3689.31     3722.91     31.72 o 
  -1   3   9        3.48        2.53      2.79 o 
   0   3   9       18.28       17.73      3.36 o 
   1   3   9      247.03      218.78      9.88 o 
   2   3   9      397.50      396.03      9.05 o 
   3   3   9      243.02      227.40      7.33 o 
   4   3   9      527.71      475.52     35.81 o 
  -9   4   9       71.48       73.55     12.07 o 
  -8   4   9      622.21      590.03     28.87 o 
  -7   4   9     1106.64     1091.70     36.62 o 
  -6   4   9       93.82       88.68      4.96 o 
  -5   4   9     1358.18     1331.01     18.74 o 
  -4   4   9     5037.18     5040.86     38.51 o 
  -3   4   9     1117.32     1118.54     11.18 o 
  -2   4   9     1361.34     1283.18     14.36 o 
  -1   4   9     6246.64     6194.37     47.51 o 
   0   4   9     2738.86     2738.77     18.85 o 
   1   4   9      814.15      769.51      8.26 o 
   2   4   9      802.63      806.82     15.20 o 
   3   4   9      516.30      539.80     19.44 o 
   4   4   9      226.66      216.66      6.13 o 
   5   4   9     1036.62     1234.61     45.97 o 
  -9   5   9      353.34      325.50     12.99 o 
  -8   5   9       78.47       67.73      6.47 o 
  -7   5   9        0.60        2.74      4.13 o 
  -6   5   9       50.21       54.10      4.73 o 
  -5   5   9      343.95      357.55      9.67 o 
  -4   5   9     1256.09     1206.11     13.50 o 
  -3   5   9      500.76      495.00      8.44 o 
  -2   5   9     1723.73     1722.26     15.92 o 
  -1   5   9      238.29      255.33      8.51 o 
   0   5   9        7.32       15.72      3.48 o 
   1   5   9     1247.22     1247.72     10.21 o 
   2   5   9      215.43      204.54      7.78 o 
   3   5   9      105.45       88.06      8.75 o 
   4   5   9      527.40      510.11     31.45 o 
   5   5   9      168.81      225.24     17.72 o 
  -9   6   9       33.97       43.83      9.06 o 
  -8   6   9       96.05       96.53      7.61 o 
  -7   6   9       43.03       43.47      4.23 o 
  -6   6   9       64.51       64.83      4.72 o 
  -5   6   9      219.52      224.14     11.29 o 
  -4   6   9        3.80        3.60      4.90 o 
  -3   6   9      222.26      220.26      5.29 o 
  -2   6   9       35.36       49.14      5.37 o 
  -1   6   9      144.31      140.12      7.10 o 
   0   6   9       53.47       60.91      4.75 o 
   1   6   9       28.77       29.91      4.30 o 
   2   6   9      135.86      119.78      4.04 o 
   3   6   9      475.31      414.09     14.45 o 
   4   6   9       79.63       92.11      8.70 o 
   5   6   9       41.37       38.98     16.79 o 
  -8   7   9      121.64      105.00     18.68 o 
  -7   7   9        8.90        3.92      4.94 o 
  -6   7   9      952.59      961.05     17.93 o 
  -5   7   9      174.04      188.47      8.24 o 
  -4   7   9       51.79       52.60      5.61 o 
  -3   7   9     1662.90     1740.85     18.47 o 
  -2   7   9       27.38       32.03      6.22 o 
  -1   7   9      398.53      394.65     10.94 o 
   0   7   9     1371.77     1388.37     16.21 o 
   1   7   9      597.07      589.41     10.47 o 
   2   7   9       79.82       92.55      5.74 o 
   3   7   9       90.28       85.86      5.71 o 
   4   7   9       60.36       56.07      9.74 o 
   5   7   9        2.71        1.43     16.12 o 
  -8   8   9        7.85        5.47      5.20 o 
  -7   8   9       11.56        8.15      6.46 o 
  -6   8   9       18.42       13.06      6.12 o 
  -5   8   9       36.90       30.08      7.64 o 
  -4   8   9        5.94       10.54      5.31 o 
  -3   8   9      124.31      125.61      7.34 o 
  -2   8   9       36.45       26.84      4.85 o 
  -1   8   9      274.16      286.08      8.46 o 
   0   8   9      432.71      457.07      9.31 o 
   1   8   9        2.09       -1.04      4.84 o 
   2   8   9      111.58      101.40      5.14 o 
   3   8   9      195.37      176.62      6.91 o 
   4   8   9        1.14        1.21      5.18 o 
   5   8   9       93.45       90.77     16.45 o 
  -8   9   9      388.89      385.39     14.21 o 
  -7   9   9       41.27       43.90      8.70 o 
  -6   9   9      110.24      140.50     11.83 o 
  -5   9   9       19.48       17.47      7.12 o 
  -4   9   9      233.13      236.91     10.30 o 
  -3   9   9     1155.72     1183.05     17.65 o 
  -2   9   9      969.15      957.18     15.91 o 
  -1   9   9       21.13       21.54      5.70 o 
   0   9   9     1146.71     1141.27     17.47 o 
   1   9   9      186.84      195.69      9.00 o 
   2   9   9      313.50      303.23     12.16 o 
   3   9   9      291.24      305.59     12.11 o 
   4   9   9      206.36      226.18     12.89 o 
  -7  10   9      229.44      213.16     11.91 o 
  -6  10   9      169.71      171.01      9.53 o 
  -5  10   9      100.61      103.13      8.54 o 
  -4  10   9       29.35       25.31      7.91 o 
  -3  10   9       11.85       11.36      6.15 o 
  -2  10   9       62.77       56.42      5.94 o 
  -1  10   9      341.14      350.25      8.72 o 
   0  10   9       90.37      103.17      6.49 o 
   1  10   9      588.26      584.58     12.72 o 
   2  10   9        4.51        6.87      4.88 o 
   3  10   9      164.85      198.80      8.76 o 
   4  10   9       58.27       86.49      9.76 o 
  -7  11   9      127.41      122.26     10.36 o 
  -6  11   9      341.17      379.51     12.51 o 
  -5  11   9       45.84       43.69      8.40 o 
  -4  11   9      210.96      221.40     10.79 o 
  -3  11   9      839.04      893.54     14.38 o 
  -2  11   9     1946.70     1991.12     20.90 o 
  -1  11   9      645.31      646.79     13.93 o 
   0  11   9       19.07       21.71      5.82 o 
   1  11   9       70.09       90.63      6.13 o 
   2  11   9       82.01       83.17      9.84 o 
   3  11   9      144.72      166.83      9.63 o 
   4  11   9      394.90      414.31     15.64 o 
  -7  12   9      453.46      442.00     15.09 o 
  -6  12   9       86.40       91.67     11.88 o 
  -5  12   9      740.33      737.03     15.60 o 
  -4  12   9      881.44      928.90     15.15 o 
  -3  12   9      166.15      176.17     11.53 o 
  -2  12   9      377.78      367.96     11.04 o 
  -1  12   9     1297.38     1310.17     18.38 o 
   0  12   9      762.19      750.46     15.24 o 
   1  12   9      315.28      321.16      9.98 o 
   2  12   9      179.25      191.31      8.92 o 
   3  12   9       66.19       64.66      9.38 o 
  -6  13   9      218.88      203.08     15.82 o 
  -5  13   9      188.84      188.63     16.89 o 
  -4  13   9      377.48      363.93     13.34 o 
  -3  13   9       68.05       58.09      9.15 o 
  -2  13   9       27.95       38.31      8.20 o 
  -1  13   9        0.25       -3.73      5.52 o 
   0  13   9      390.87      397.80     13.12 o 
   1  13   9       47.39       44.17      6.76 o 
   2  13   9       25.99       34.11      9.46 o 
   3  13   9        3.84       -4.78     12.54 o 
  -5  14   9       20.03       11.25      8.52 o 
  -4  14   9      181.09      177.42     11.83 o 
  -3  14   9      161.29      124.07     11.87 o 
  -2  14   9       25.91       34.64      7.75 o 
  -1  14   9      162.92      166.41      9.86 o 
   0  14   9        1.40        2.22      7.68 o 
   1  14   9      148.10      146.56     14.59 o 
   2  14   9      163.81      203.17     11.09 o 
  -4  15   9        0.03       12.29      6.81 o 
  -3  15   9       64.17       53.36     11.46 o 
  -2  15   9        1.40       -2.10      7.11 o 
  -1  15   9       39.86       43.49      8.54 o 
   0  15   9      228.90      249.24     11.58 o 
   1  15   9       28.28       28.05      9.65 o 
  -3  16   9        5.44        3.10      7.37 o 
  -2  16   9        5.58       11.85      8.74 o 
  -1  16   9      129.67      156.05     10.41 o 
  -9   0  10      117.76      145.89     49.55 o 
  -8   0  10      431.36      314.03     10.75 o 
  -7   0  10       11.77       13.73     11.34 o 
  -5   0  10        8.02       10.15      9.55 o 
  -4   0  10     1481.33     1571.32     34.03 o 
  -3   0  10      902.32     1013.72     26.27 o 
  -2   0  10     2885.34     2957.83     46.87 o 
  -1   0  10     1280.04     1202.48     29.25 o 
   0   0  10        9.14        9.85      4.22 o 
   1   0  10     1923.51     1935.47     27.27 o 
   2   0  10     5260.99     5376.80     68.36 o 
   3   0  10      755.56      679.10      8.87 o 
   4   0  10      583.63      595.81     27.46 o 
  -9   1  10      269.02      259.26     24.13 o 
  -8   1  10       39.59       25.21      7.46 o 
  -7   1  10      957.51      930.68     28.13 o 
  -5   1  10      199.55      200.60     10.55 o 
  -4   1  10     1770.70     1731.23     26.38 o 
  -3   1  10     9503.79     9703.57    100.95 o 
  -2   1  10      324.87      306.32      8.86 o 
  -1   1  10     1215.74     1173.10     10.56 o 
   0   1  10     2849.48     2789.05     23.53 o 
   1   1  10     1003.30      973.41     10.05 o 
   2   1  10      257.51      237.48     10.46 o 
   3   1  10     1408.58      997.83     54.92 o 
   4   1  10      294.63      303.28     22.69 o 
   5   1  10      273.68      320.59     26.87 o 
  -9   2  10      267.11      247.19     30.82 o 
  -8   2  10      689.60      625.28     45.40 o 
  -7   2  10      224.54      202.33      8.19 o 
  -6   2  10     1428.59     1468.04     51.94 o 
  -5   2  10     2229.42     2203.64     23.44 o 
  -4   2  10     1498.75     1556.90     14.59 o 
  -3   2  10       50.20       45.16      8.82 o 
  -2   2  10     1785.10     1725.73     21.11 o 
  -1   2  10      364.95      326.59      9.31 o 
   0   2  10      471.17      425.85      6.98 o 
   1   2  10      900.61      842.38     14.28 o 
   2   2  10      145.16      154.95      6.63 o 
   3   2  10        1.82        0.30      3.40 o 
   5   2  10      331.13      392.23     28.06 o 
  -9   3  10       16.73       17.41      7.35 o 
  -8   3  10        9.16        5.24      4.10 o 
  -7   3  10       25.26       16.08      3.17 o 
  -6   3  10      511.05      439.32     44.49 o 
  -5   3  10       17.52       18.70      4.02 o 
  -4   3  10        4.06        4.30      3.67 o 
  -3   3  10      209.48      214.01      7.32 o 
  -2   3  10      260.39      274.20      8.08 o 
  -1   3  10      553.10      557.59     11.76 o 
   0   3  10      259.70      243.25      5.09 o 
   1   3  10       43.16       42.34      3.89 o 
   2   3  10      526.51      474.14     10.04 o 
   3   3  10       42.98       38.19      3.90 o 
   4   3  10       12.33       25.67     16.72 o 
  -9   4  10        4.04       15.66      7.33 o 
  -8   4  10       43.77       35.74      6.38 o 
  -7   4  10      249.78      220.34      7.45 o 
  -6   4  10        3.19        4.47      2.09 o 
  -5   4  10       57.20       69.87      9.68 o 
  -4   4  10       11.29       11.89      4.76 o 
  -3   4  10      136.12      156.55      7.37 o 
  -2   4  10       83.61       75.78      4.93 o 
  -1   4  10      113.26      111.51      4.94 o 
   0   4  10        1.69        1.31      2.48 o 
   1   4  10      650.10      656.40      9.52 o 
   2   4  10      184.88      174.70      5.87 o 
   3   4  10       26.55       23.55      5.44 o 
   4   4  10       26.83       27.26     11.37 o 
   5   4  10        3.76      -17.31     18.51 o 
  -9   5  10       15.88       14.04     10.02 o 
  -8   5  10       22.05       15.87      6.78 o 
  -7   5  10      150.25      130.79      6.58 o 
  -6   5  10       69.55       74.12     12.34 o 
  -5   5  10        6.66        6.91      2.33 o 
  -4   5  10     1141.54     1131.28     14.10 o 
  -3   5  10      911.00      900.72     11.06 o 
  -2   5  10      256.34      276.04     15.25 o 
  -1   5  10       83.46       92.40      6.81 o 
   0   5  10       77.16       68.11      3.96 o 
   1   5  10      402.70      387.89      5.88 o 
   2   5  10      228.68      212.02      6.56 o 
   3   5  10      347.49      322.72     23.77 o 
   4   5  10      390.85      349.61     27.36 o 
   5   5  10       20.82       18.76     15.31 o 
  -8   6  10      483.40      522.20     22.01 o 
  -7   6  10        2.12        7.26      3.36 o 
  -6   6  10      550.09      506.20     21.15 o 
  -5   6  10     1315.54     1319.25     17.66 o 
  -4   6  10      792.21      784.23     10.28 o 
  -3   6  10        8.15        4.75      4.46 o 
  -2   6  10     2890.13     2847.73     27.06 o 
  -1   6  10     2890.12     2873.29     27.82 o 
   0   6  10      299.87      314.92      6.61 o 
   1   6  10      115.94      126.29      4.06 o 
   2   6  10      736.81      722.15     15.64 o 
   3   6  10       10.86       11.73      3.78 o 
   4   6  10     1021.29     1055.67     34.77 o 
   5   6  10      303.02      330.22     20.44 o 
  -8   7  10        3.01        0.48      5.33 o 
  -7   7  10     1065.51     1053.15     32.83 o 
  -6   7  10     1263.64     1276.23     17.72 o 
  -5   7  10      142.70      159.47     10.21 o 
  -4   7  10      546.91      537.25     11.44 o 
  -3   7  10     1553.02     1556.74     18.69 o 
  -2   7  10      241.96      239.44      8.15 o 
  -1   7  10     4195.63     4250.90     42.31 o 
   0   7  10      910.78      949.75     14.25 o 
   1   7  10      420.59      429.43      7.78 o 
   2   7  10      907.17      844.40     15.85 o 
   3   7  10     1523.54     1407.60     68.58 o 
   4   7  10      550.44      537.54     24.15 o 
  -8   8  10      214.90      214.12     11.36 o 
  -7   8  10       17.72       15.39      5.61 o 
  -6   8  10       83.73       92.18     11.29 o 
  -5   8  10     1089.18     1093.01     16.43 o 
  -4   8  10      254.37      282.82     10.12 o 
  -3   8  10      172.97      176.53      9.33 o 
  -2   8  10     1907.78     1964.62     41.90 o 
  -1   8  10     1030.32     1021.03     14.99 o 
   0   8  10       94.12       97.17      8.10 o 
   1   8  10      184.73      191.28      7.34 o 
   2   8  10      594.19      573.79     15.20 o 
   3   8  10      117.79      100.97      9.43 o 
   4   8  10      142.14      145.95     10.05 o 
  -8   9  10       24.44       19.53      7.38 o 
  -7   9  10      456.69      464.61     14.54 o 
  -6   9  10      902.65      933.01     20.94 o 
  -5   9  10       15.82       11.40      5.92 o 
  -4   9  10     1214.59     1265.82     33.14 o 
  -3   9  10     1501.23     1549.33     18.96 o 
  -2   9  10        9.89       21.89      8.39 o 
  -1   9  10      536.40      561.28     13.15 o 
   0   9  10      621.03      668.12     14.39 o 
   1   9  10       26.31       27.69      5.34 o 
   2   9  10      389.34      422.30     12.80 o 
   3   9  10      706.20      749.77     42.93 o 
   4   9  10       55.91       46.55      9.60 o 
  -7  10  10      265.04      251.73     12.23 o 
  -6  10  10        1.44        6.93      6.94 o 
  -5  10  10      676.91      713.19     15.61 o 
  -4  10  10      126.62      122.48      7.24 o 
  -3  10  10      552.73      544.25     12.18 o 
  -2  10  10     1462.17     1446.71     20.02 o 
  -1  10  10     1290.14     1291.41     19.58 o 
   0  10  10       11.13       14.86      6.10 o 
   1  10  10      647.43      670.32     13.74 o 
   2  10  10       76.40       99.73      7.11 o 
   3  10  10      148.73      138.87     21.76 o 
  -7  11  10       47.03       40.17      9.35 o 
  -6  11  10       28.07       24.66      8.65 o 
  -5  11  10      137.54      146.52     10.83 o 
  -4  11  10        4.41       11.76      5.72 o 
  -3  11  10      116.03      121.36     10.18 o 
  -2  11  10      207.58      221.00     14.48 o 
  -1  11  10       43.19       49.95      8.14 o 
   0  11  10      153.58      137.37      8.05 o 
   1  11  10        3.63        6.67      7.07 o 
   2  11  10        1.21        1.99      5.79 o 
   3  11  10        2.85        2.86      6.91 o 
  -6  12  10        0.16        1.17      9.77 o 
  -5  12  10        4.87        7.92     10.27 o 
  -4  12  10      398.88      395.96     11.92 o 
  -3  12  10        5.84        7.23      7.60 o 
  -2  12  10       83.92       86.03      8.02 o 
  -1  12  10        4.07        0.27      5.77 o 
   0  12  10       26.30       26.05      8.62 o 
   1  12  10       75.98       74.02     10.08 o 
   2  12  10      114.68      116.87     15.47 o 
   3  12  10      109.90      120.48     23.61 o 
  -6  13  10       25.59       31.23      9.85 o 
  -5  13  10       12.75        3.31      9.49 o 
  -4  13  10       35.76       30.98      7.35 o 
  -3  13  10      858.46      872.42     17.24 o 
  -2  13  10      418.04      419.51     10.84 o 
  -1  13  10       10.86        7.17      6.25 o 
   0  13  10       50.64       73.16      9.57 o 
   1  13  10      113.19      145.70     19.39 o 
   2  13  10        7.21        5.05      9.15 o 
  -5  14  10      605.19      640.74     23.74 o 
  -4  14  10      144.48      143.42      9.60 o 
  -3  14  10      225.17      261.26     12.58 o 
  -2  14  10      722.20      806.80     15.75 o 
  -1  14  10      649.41      667.59     14.31 o 
   0  14  10      206.53      223.95     11.00 o 
   1  14  10      564.99      602.98     20.30 o 
  -4  15  10      469.90      475.31     15.89 o 
  -3  15  10      792.00      798.73     18.86 o 
  -2  15  10       65.20       43.62      8.57 o 
  -1  15  10      400.84      415.38     13.23 o 
   0  15  10      713.53      721.01     15.60 o 
  -9   1  11        5.65        4.33      7.89 o 
  -7   1  11       85.68      116.69     21.49 o 
  -5   1  11      618.22      628.05     23.28 o 
  -4   1  11      665.43      654.57     15.83 o 
  -3   1  11       43.54       31.16      5.94 o 
  -2   1  11     1855.51     1818.00     17.30 o 
  -1   1  11      368.92      360.10      5.07 o 
   0   1  11      112.37      122.54      4.91 o 
   1   1  11      654.84      597.93     10.59 o 
   2   1  11      461.09      445.24     11.86 o 
   3   1  11       30.76       22.60      4.65 o 
   4   1  11      138.43      142.68     19.70 o 
  -9   2  11      218.56      213.27     12.41 o 
  -8   2  11        3.11        9.20      7.35 o 
  -7   2  11      161.88      156.46     12.67 o 
  -5   2  11       86.19       95.95     13.43 o 
  -4   2  11      151.65      151.83      3.86 o 
  -3   2  11      117.21      131.85     11.57 o 
  -2   2  11      198.94      182.41      5.36 o 
  -1   2  11       70.10       67.84      5.66 o 
   0   2  11       72.43       77.90      3.58 o 
   1   2  11      795.84      762.42     11.61 o 
   2   2  11     1063.86     1057.10     28.68 o 
   3   2  11       34.51       28.61     11.04 o 
   4   2  11      865.81      905.89     28.95 o 
  -9   3  11        0.62       33.12     30.60 o 
  -8   3  11      785.43      722.02     38.75 o 
  -7   3  11      310.75      225.97     44.55 o 
  -6   3  11      643.77      601.35     21.29 o 
  -5   3  11      468.66      455.09     12.14 o 
  -4   3  11      931.14      903.30     10.33 o 
  -3   3  11      673.00      685.06     23.09 o 
  -2   3  11      107.31       98.72     10.08 o 
  -1   3  11      184.14      159.83      6.38 o 
   0   3  11      254.94      249.00      6.44 o 
   1   3  11      734.06      730.50     11.02 o 
   2   3  11       56.40       66.04      4.91 o 
   3   3  11      789.96      719.44     38.14 o 
   4   3  11        7.13      -13.73     16.72 o 
   5   3  11      334.49      394.50     20.87 o 
  -9   4  11      679.44      703.68     21.93 o 
  -8   4  11      427.65      450.87     18.24 o 
  -7   4  11     1104.97     1050.66     35.70 o 
  -6   4  11     1629.10     1639.69     20.27 o 
  -5   4  11      180.25      182.74      5.26 o 
  -4   4  11     1427.70     1451.64     35.25 o 
  -3   4  11     4332.49     4395.76     44.86 o 
  -2   4  11     3648.32     3614.68     37.85 o 
  -1   4  11      303.12      276.85      6.50 o 
   0   4  11      473.35      467.56      8.21 o 
   1   4  11       38.50       39.72      3.28 o 
   2   4  11       52.71       36.25      3.74 o 
   3   4  11      668.93      696.93     57.61 o 
   4   4  11      300.28      295.52     41.79 o 
  -9   5  11        0.19        1.50      9.99 o 
  -8   5  11       26.60       30.33      8.81 o 
  -7   5  11      169.56      142.04     21.54 o 
  -6   5  11      121.01      126.27     14.96 o 
  -5   5  11      171.47      153.58      9.03 o 
  -4   5  11     1779.81     1765.22     18.40 o 
  -3   5  11     2071.05     2088.97     25.97 o 
  -2   5  11        2.04        1.53      2.90 o 
  -1   5  11      437.07      432.10      7.53 o 
   0   5  11      182.45      203.88      4.94 o 
   1   5  11       11.71       13.62      3.81 o 
   2   5  11      701.24      656.50     31.42 o 
   3   5  11      514.39      502.50     16.03 o 
   4   5  11       34.77       32.01     12.22 o 
  -8   6  11        6.51        9.38      6.63 o 
  -7   6  11       40.80       34.99      4.71 o 
  -6   6  11       24.32       17.48      3.20 o 
  -5   6  11      237.03      224.12      6.66 o 
  -4   6  11        8.51       10.76      2.85 o 
  -3   6  11      398.14      390.76      8.39 o 
  -2   6  11      677.18      682.78     12.96 o 
  -1   6  11      402.82      391.59      8.19 o 
   0   6  11      532.58      545.41      7.11 o 
   1   6  11      147.99      135.86      6.36 o 
   2   6  11      109.58      110.31      5.80 o 
   3   6  11      207.87      198.60      7.50 o 
   4   6  11      286.22      341.13     22.01 o 
  -8   7  11       36.10       33.10      7.79 o 
  -7   7  11       47.04       53.17      7.49 o 
  -6   7  11       71.88       64.69      4.72 o 
  -5   7  11      521.50      524.29     10.52 o 
  -4   7  11      175.26      180.86      7.41 o 
  -3   7  11      500.95      518.75     11.46 o 
  -2   7  11     1892.58     1948.22     21.18 o 
  -1   7  11      287.75      314.33     16.20 o 
   0   7  11      197.37      195.26      7.33 o 
   1   7  11      785.34      789.94     15.87 o 
   2   7  11      110.89      101.43      4.78 o 
   3   7  11      198.67      187.61      9.20 o 
   4   7  11        6.63       -1.01     10.28 o 
  -8   8  11        2.18        0.36      6.59 o 
  -7   8  11        0.42        1.45      6.15 o 
  -6   8  11       30.01       38.69      9.81 o 
  -5   8  11      395.06      406.62      8.66 o 
  -4   8  11       15.57       19.00      6.28 o 
  -3   8  11      531.72      529.47     12.24 o 
  -2   8  11      594.54      578.34     10.71 o 
  -1   8  11      150.38      173.79     10.03 o 
   0   8  11       89.32       80.72     10.41 o 
   1   8  11       22.89       16.21      4.47 o 
   2   8  11       15.83       15.21      3.82 o 
   3   8  11       17.60       14.86      6.96 o 
   4   8  11       27.80       31.04     31.64 o 
  -8   9  11      203.66      218.08     11.86 o 
  -7   9  11       51.26       53.96      7.93 o 
  -6   9  11      257.49      254.14      9.75 o 
  -5   9  11      442.39      445.55      8.82 o 
  -4   9  11      410.47      431.93      9.31 o 
  -3   9  11       10.22       13.00      5.18 o 
  -2   9  11     1396.15     1441.26     20.59 o 
  -1   9  11      130.93      147.38      9.04 o 
   0   9  11        1.88        4.11      5.35 o 
   1   9  11       51.47       52.58      9.58 o 
   2   9  11       12.04       12.52      4.01 o 
   3   9  11       77.18      101.23      7.64 o 
  -7  10  11       26.36       29.22      8.78 o 
  -6  10  11       77.47       71.69     10.85 o 
  -5  10  11      205.10      227.63      7.38 o 
  -4  10  11        0.43       -0.92      6.03 o 
  -3  10  11      112.95      111.30      9.30 o 
  -2  10  11     1035.41     1087.43     18.01 o 
  -1  10  11       67.69       67.76      6.83 o 
   0  10  11      125.75      128.27      7.44 o 
   1  10  11      253.11      288.95     11.33 o 
   2  10  11      123.11      135.88      9.56 o 
   3  10  11      108.51      114.98     13.14 o 
  -7  11  11      199.43      214.35     15.75 o 
  -6  11  11       21.14       12.82     10.07 o 
  -5  11  11       51.68       60.92      6.56 o 
  -4  11  11     1138.44     1228.42     22.89 o 
  -3  11  11      148.07      155.70      7.98 o 
  -2  11  11      246.43      258.20     11.05 o 
  -1  11  11      747.99      793.72     16.55 o 
   0  11  11      451.98      466.79     13.15 o 
   1  11  11       39.34       52.88      8.76 o 
   2  11  11      424.38      486.58     20.69 o 
  -6  12  11     1015.96     1040.47     19.70 o 
  -5  12  11      490.98      477.61     10.77 o 
  -4  12  11        6.71        7.74      8.41 o 
  -3  12  11      595.34      650.81     15.28 o 
  -2  12  11      597.92      634.49     14.06 o 
  -1  12  11       14.05       11.77      8.37 o 
   0  12  11      484.58      515.58     15.24 o 
   1  12  11      228.08      249.10     11.37 o 
   2  12  11       62.70       54.43      9.64 o 
  -5  13  11      106.94       96.49      7.98 o 
  -4  13  11       35.01       42.78      9.72 o 
  -3  13  11       15.39       14.54      9.46 o 
  -2  13  11        1.56        6.30      6.57 o 
  -1  13  11      423.56      437.85     14.80 o 
   0  13  11      322.44      373.32     13.40 o 
   1  13  11       10.29       -1.11      6.82 o 
  -5  14  11        5.48       -4.24      7.48 o 
  -4  14  11       81.63       62.68     12.12 o 
  -3  14  11       21.75       17.91      9.46 o 
  -2  14  11       54.53       61.37      9.52 o 
  -1  14  11        1.86        0.18      7.12 o 
   0  14  11       12.10       12.12      7.59 o 
  -3  15  11        2.07       10.13     10.66 o 
  -2  15  11        3.29        9.25      9.17 o 
  -1  15  11        3.57        6.72      7.84 o 
  -7   0  12      269.71      297.91     20.30 o 
  -3   0  12     7204.54     7316.92    137.31 o 
  -2   0  12     1314.68     1195.21     17.91 o 
  -1   0  12       55.11       60.13      8.68 o 
   0   0  12      327.76      309.56     13.43 o 
   1   0  12        4.60        3.58      5.97 o 
   2   0  12      266.85      217.31      8.96 o 
   3   0  12     2455.30     2580.86     58.51 o 
  -9   1  12      154.91      164.14     13.73 o 
  -8   1  12     1131.51     1091.33     37.01 o 
  -7   1  12       24.02       24.52      8.26 o 
  -6   1  12      405.16      438.80     22.69 o 
  -3   1  12      782.23      788.70     25.46 o 
  -2   1  12      757.16      712.67     19.45 o 
  -1   1  12       85.26       93.51      7.90 o 
   0   1  12     1648.91     1597.46     17.52 o 
   1   1  12     1579.86     1599.20     19.58 o 
   2   1  12     1522.48     1395.93     34.76 o 
   3   1  12       73.36       51.31      9.72 o 
   4   1  12      221.15      248.95     23.88 o 
  -9   2  12       63.07      101.35     22.97 o 
  -8   2  12      211.58      240.37     26.27 o 
  -7   2  12     1237.70     1278.47     24.03 o 
  -6   2  12      303.49      314.97     14.14 o 
  -5   2  12       13.04       26.27     13.13 o 
  -4   2  12     1145.31     1117.62     35.17 o 
  -3   2  12      839.55      809.76     18.91 o 
  -2   2  12      120.48      128.07      6.78 o 
  -1   2  12     1441.17     1394.80     13.43 o 
   0   2  12        5.21        7.01      3.45 o 
   1   2  12      363.02      350.09      8.68 o 
   2   2  12      278.56      277.49     11.29 o 
   3   2  12      244.55      202.15     42.98 o 
   4   2  12       18.89       22.69     16.12 o 
  -9   3  12        6.95        8.49      8.04 o 
  -8   3  12      181.09      140.26     14.62 o 
  -7   3  12        0.86      151.03     90.75 o 
  -6   3  12      168.12      157.88     12.66 o 
  -5   3  12      132.76      133.06      7.53 o 
  -4   3  12      656.96      685.00     10.51 o 
  -3   3  12      402.35      418.07     11.16 o 
  -2   3  12        6.01        3.52      3.52 o 
  -1   3  12      732.16      760.16     10.62 o 
   0   3  12       24.19       27.36      4.11 o 
   1   3  12        7.97        7.57      2.84 o 
   2   3  12      616.61      543.86     20.30 o 
   3   3  12       89.15      108.44     34.33 o 
   4   3  12       78.28      115.82     19.70 o 
  -9   4  12        4.27       12.76     11.41 o 
  -8   4  12      110.66       84.34     10.33 o 
  -7   4  12      569.98      562.19     20.38 o 
  -6   4  12      160.71      160.34      6.95 o 
  -5   4  12       27.28       24.94      4.78 o 
  -4   4  12       20.68       19.07      3.65 o 
  -3   4  12       54.64       57.42      6.40 o 
  -2   4  12       26.69       23.13      7.81 o 
  -1   4  12        0.50        4.09      3.27 o 
   0   4  12      303.03      292.38     10.34 o 
   1   4  12       63.74       57.24      4.35 o 
   2   4  12       11.23        4.00      4.06 o 
   3   4  12       55.03       42.80      8.94 o 
   4   4  12       90.98       89.31     17.81 o 
  -8   5  12      201.71      190.14     24.83 o 
  -7   5  12        3.91       -0.28      6.42 o 
  -6   5  12      256.55      243.31      6.71 o 
  -5   5  12      330.34      322.86      9.62 o 
  -4   5  12      953.70      951.00     15.92 o 
  -3   5  12      119.67      128.12      7.74 o 
  -2   5  12      853.05      861.19     15.17 o 
  -1   5  12        5.30        0.55      3.39 o 
   0   5  12      306.95      293.78      6.45 o 
   1   5  12       15.50       21.57      4.79 o 
   2   5  12      403.83      357.69     25.66 o 
   3   5  12      170.47      165.11     24.30 o 
   4   5  12       48.00       38.21     15.72 o 
  -8   6  12       37.30       33.94     10.31 o 
  -7   6  12     1102.07     1142.78     17.06 o 
  -6   6  12      674.83      705.77     13.20 o 
  -5   6  12        8.41        7.00      5.32 o 
  -4   6  12      243.17      208.64     12.39 o 
  -3   6  12     2491.04     2514.07     45.93 o 
  -2   6  12      195.81      201.54      5.85 o 
  -1   6  12     1681.98     1657.52     17.50 o 
   0   6  12      265.13      276.66      5.89 o 
   1   6  12       27.77       20.01      4.35 o 
   2   6  12      416.17      391.24     22.96 o 
   3   6  12      701.41      671.35     13.36 o 
   4   6  12       32.03       21.93     12.58 o 
  -8   7  12      200.63      204.87     27.15 o 
  -7   7  12        1.14       -4.06      6.30 o 
  -6   7  12      510.88      524.87     12.45 o 
  -5   7  12     1535.19     1493.48     58.04 o 
  -4   7  12     1287.56     1218.69     22.61 o 
  -3   7  12      284.11      276.00      8.14 o 
  -2   7  12     1935.53     1918.42     28.87 o 
  -1   7  12      382.77      378.21     10.27 o 
   0   7  12      244.89      233.05      6.43 o 
   1   7  12      995.79      981.88     17.34 o 
   2   7  12      565.01      569.57     30.98 o 
   3   7  12        0.41        5.22      6.20 o 
  -8   8  12        0.55       -6.95      6.95 o 
  -7   8  12      133.58      141.39      9.42 o 
  -6   8  12      637.70      651.52     13.00 o 
  -5   8  12      251.61      243.14     14.79 o 
  -4   8  12       10.44        5.84      3.36 o 
  -3   8  12      956.45      965.02     22.32 o 
  -2   8  12       19.16       12.03      7.04 o 
  -1   8  12      207.39      215.14      9.38 o 
   0   8  12     2142.94     2145.75     28.05 o 
   1   8  12      968.86      984.43     19.52 o 
   2   8  12      277.47      271.82     12.92 o 
   3   8  12     1099.91     1162.01     21.44 o 
  -7   9  12        1.96       10.59      6.27 o 
  -6   9  12      158.32      179.89     11.94 o 
  -5   9  12     1046.57     1069.75     24.68 o 
  -4   9  12      569.93      567.60     16.25 o 
  -3   9  12       12.46       15.77      6.52 o 
  -2   9  12      143.49      159.42     10.53 o 
  -1   9  12      902.86      929.13     14.10 o 
   0   9  12        1.37        0.42      4.45 o 
   1   9  12      825.56      836.91     19.41 o 
   2   9  12      170.90      170.49      9.46 o 
   3   9  12        4.30       -0.48      5.54 o 
  -7  10  12       93.67       82.65     11.46 o 
  -6  10  12      269.98      287.55     13.78 o 
  -5  10  12        0.25        1.20      3.57 o 
  -4  10  12      475.71      489.00     12.99 o 
  -3  10  12      367.97      397.65     11.29 o 
  -2  10  12       93.61      112.13      7.26 o 
  -1  10  12       47.83       41.47      6.51 o 
   0  10  12      108.74      132.55     13.10 o 
   1  10  12        0.91        5.68      7.00 o 
   2  10  12      426.56      397.09     17.07 o 
  -6  11  12       18.61       19.57      9.11 o 
  -5  11  12        4.01        0.53      5.38 o 
  -4  11  12       32.68       46.31      6.82 o 
  -3  11  12       51.22       69.14      9.59 o 
  -2  11  12       50.05       56.23      8.44 o 
  -1  11  12      177.25      188.16     10.00 o 
   0  11  12      377.50      416.11     11.81 o 
   1  11  12        4.16       -4.17      7.15 o 
   2  11  12       10.40        3.69      5.15 o 
  -6  12  12       37.72       40.20      9.10 o 
  -5  12  12       15.81       10.73      7.00 o 
  -4  12  12      255.47      239.84     12.53 o 
  -3  12  12      420.52      434.58     12.51 o 
  -2  12  12      153.83      192.69     10.51 o 
  -1  12  12        3.95        7.46      8.42 o 
   0  12  12        7.06        3.05      8.14 o 
   1  12  12        0.70       -4.17      6.68 o 
  -5  13  12      542.43      538.09     16.08 o 
  -4  13  12      713.84      720.75     19.44 o 
  -3  13  12      319.03      316.18     11.95 o 
  -2  13  12       49.49       57.68      9.50 o 
  -1  13  12      154.48      175.61     10.06 o 
   0  13  12        0.19        6.08      7.23 o 
  -4  14  12      226.82      252.52     15.35 o 
  -3  14  12      430.56      452.70     13.83 o 
  -2  14  12        6.11        7.57      7.72 o 
  -1  14  12      132.09      159.42     10.62 o 
  -9   1  13       34.30       50.15     16.72 o 
  -8   1  13       45.86       59.70     17.31 o 
  -7   1  13      164.28      174.90     14.14 o 
  -6   1  13      290.06      313.31     15.18 o 
  -5   1  13       80.61       60.30     14.33 o 
  -4   1  13     1464.78     1581.13     28.07 o 
  -3   1  13      243.71      218.32     11.34 o 
  -2   1  13       15.13       11.92      3.53 o 
  -1   1  13     1183.58     1191.05     14.30 o 
   0   1  13      558.71      543.79     13.64 o 
   1   1  13       87.00       69.09      4.88 o 
   2   1  13       17.66       17.28      3.06 o 
  -9   2  13       49.39       71.04     18.51 o 
  -8   2  13       37.10       30.75     10.98 o 
  -7   2  13      585.87      619.10     28.66 o 
  -6   2  13       90.84       99.10     17.31 o 
  -5   2  13       52.66       97.31     15.52 o 
  -4   2  13      996.82     1010.08     21.71 o 
  -3   2  13      381.70      340.96     13.49 o 
  -2   2  13      736.94      753.87     11.24 o 
  -1   2  13     2024.44     2049.38     18.15 o 
   0   2  13      684.95      720.60     15.31 o 
   1   2  13        4.12        3.77      3.59 o 
   2   2  13      517.04      488.93     27.40 o 
   3   2  13      207.01      225.62     14.56 o 
  -9   3  13      337.66      328.02     18.14 o 
  -8   3  13        4.34        8.38      9.51 o 
  -7   3  13      123.28      138.51     13.93 o 
  -6   3  13     1298.78     1282.37     38.81 o 
  -5   3  13      980.85     1319.00     71.11 o 
  -4   3  13        8.51        4.54      4.17 o 
  -3   3  13      779.64      796.89     14.67 o 
  -2   3  13     1309.69     1307.68     20.38 o 
  -1   3  13       24.70       30.51      4.35 o 
   0   3  13      375.65      382.20      7.14 o 
   1   3  13      440.60      417.74     10.62 o 
   2   3  13      204.32      169.05      9.74 o 
   3   3  13      266.84      287.79     48.66 o 
  -8   4  13     1391.12     1407.68     26.61 o 
  -7   4  13      601.23      620.40     21.99 o 
  -6   4  13       79.77       82.07      7.93 o 
  -5   4  13      765.10      822.59     59.11 o 
  -4   4  13     1012.33     1040.43     16.74 o 
  -3   4  13        0.41       -6.20      6.20 o 
  -2   4  13     1213.29     1253.49     17.29 o 
  -1   4  13       22.42       21.29      3.71 o 
   0   4  13       11.39       10.75      3.98 o 
   1   4  13      190.70      209.06      6.97 o 
   2   4  13      264.97      219.26     17.58 o 
   3   4  13      101.54      182.64     66.86 o 
  -8   5  13      118.58      118.61     16.14 o 
  -7   5  13        3.29       -0.59      5.69 o 
  -6   5  13      189.55      196.00      6.73 o 
  -5   5  13      536.98      556.69      9.70 o 
  -4   5  13        7.29        9.56      6.81 o 
  -3   5  13      557.18      570.54     11.63 o 
  -2   5  13     1177.39     1277.38     17.92 o 
  -1   5  13       20.31       20.45      3.95 o 
   0   5  13      152.04      131.00      7.37 o 
   1   5  13     1646.30     1607.47     44.27 o 
   2   5  13      149.65      129.28     11.16 o 
   3   5  13      159.27      170.68     21.19 o 
  -8   6  13       73.19       66.40     15.34 o 
  -7   6  13       51.72       45.56      6.73 o 
  -6   6  13       13.69        9.38      5.96 o 
  -5   6  13        0.74        0.73      3.50 o 
  -4   6  13      394.26      440.31     14.14 o 
  -3   6  13       11.13       10.91      6.07 o 
  -2   6  13       62.75       46.61      9.42 o 
  -1   6  13      322.85      333.80      9.19 o 
   0   6  13      262.12      274.51      6.97 o 
   1   6  13       43.09       38.09      6.41 o 
   2   6  13      467.47      383.05     28.50 o 
   3   6  13      420.81      417.76     36.76 o 
  -8   7  13      148.62      178.84     15.28 o 
  -7   7  13      120.72      131.20     10.43 o 
  -6   7  13       72.70       85.05      8.37 o 
  -5   7  13      331.87      345.60     10.21 o 
  -4   7  13      351.52      324.58     15.64 o 
  -3   7  13       82.75       84.19      9.73 o 
  -2   7  13      203.79      189.78     13.51 o 
  -1   7  13      126.77      142.32      7.64 o 
   0   7  13        0.63        1.13      3.59 o 
   1   7  13        9.03       10.38      4.61 o 
   2   7  13        9.63        8.34      5.15 o 
   3   7  13        0.79       -1.69      6.88 o 
  -7   8  13      112.85      117.50      9.01 o 
  -6   8  13        8.23       12.18      5.56 o 
  -5   8  13       11.31       13.25      5.83 o 
  -4   8  13        7.66       10.29      4.62 o 
  -3   8  13       10.56       19.96      5.60 o 
  -2   8  13      403.36      393.11     12.76 o 
  -1   8  13        1.66       -0.59      4.46 o 
   0   8  13       30.69       30.90      6.37 o 
   1   8  13       28.83       25.92      5.49 o 
   2   8  13       75.81      102.50      9.28 o 
  -7   9  13      177.37      188.54     11.02 o 
  -6   9  13      129.02      166.90     16.99 o 
  -5   9  13        1.81       -3.79      6.89 o 
  -4   9  13       80.17       81.13      7.25 o 
  -3   9  13      122.69      135.55     13.01 o 
  -2   9  13       12.29        6.49      4.61 o 
  -1   9  13       21.79       20.89      5.67 o 
   0   9  13      167.41      163.08      6.81 o 
   1   9  13       29.55       20.00      5.84 o 
   2   9  13       13.60       27.52      7.44 o 
  -7  10  13      124.35      109.80     17.02 o 
  -6  10  13       23.58       29.84      8.53 o 
  -5  10  13       21.04       32.04      8.48 o 
  -4  10  13      378.26      389.77     15.79 o 
  -3  10  13      169.75      176.29     10.27 o 
  -2  10  13       11.21       12.94      6.85 o 
  -1  10  13      601.95      623.20     15.14 o 
   0  10  13      735.44      766.91     21.11 o 
   1  10  13        9.56        5.31      5.33 o 
   2  10  13      339.43      353.33     14.36 o 
  -6  11  13      383.57      393.16     13.29 o 
  -5  11  13      184.11      194.17     12.69 o 
  -4  11  13       20.80       23.53      8.66 o 
  -3  11  13      283.75      300.15     10.01 o 
  -2  11  13      124.30      123.72      8.71 o 
  -1  11  13       41.34       29.46      7.81 o 
   0  11  13      207.80      240.88     10.44 o 
   1  11  13      432.68      406.41     18.46 o 
  -5  12  13      486.75      520.72     17.36 o 
  -4  12  13      416.19      435.63     14.00 o 
  -3  12  13        6.54       -4.52      8.69 o 
  -2  12  13      260.90      274.78     12.41 o 
  -1  12  13       27.82       38.59      9.95 o 
   0  12  13      181.75      201.78     13.27 o 
  -4  13  13        6.83        6.43     12.22 o 
  -3  13  13      140.38      150.90      9.96 o 
  -2  13  13       45.58       71.97      9.26 o 
  -1  13  13       77.81       94.52      9.78 o 
  -8   0  14      789.78      799.39     33.43 o 
  -6   0  14       18.12       22.69     15.52 o 
  -5   0  14     1568.31     1626.84     43.58 o 
  -4   0  14      857.45      935.51     30.45 o 
  -3   0  14       33.19       31.64      2.99 o 
  -2   0  14     2559.69     2485.30     82.98 o 
  -1   0  14     1253.86     1289.30     19.70 o 
   0   0  14      582.80      671.69    190.74 o 
   1   0  14     3430.26     3346.96    194.92 o 
   2   0  14     1876.15     1557.40    123.28 o 
   3   0  14      336.00      429.25     25.67 o 
  -8   1  14       12.32       11.94     15.52 o 
  -7   1  14      407.79      471.59     59.10 o 
  -6   1  14     1089.57     1131.33     37.61 o 
  -5   1  14        2.99       11.94     13.73 o 
  -4   1  14      252.39      306.26     20.30 o 
  -3   1  14     1395.58     1353.47     75.52 o 
  -2   1  14       74.08       68.25      5.44 o 
  -1   1  14     1329.66     1319.59     15.59 o 
   0   1  14     1073.18     1077.89     18.27 o 
   1   1  14      117.67      168.96     21.25 o 
   2   1  14      467.34      388.99     10.96 o 
  -7   2  14       20.92       21.44     11.18 o 
  -6   2  14      105.32      137.95     13.93 o 
  -5   2  14      570.02      671.63     27.46 o 
  -4   2  14      139.55      139.70     16.72 o 
  -3   2  14       22.28       13.77      4.90 o 
  -2   2  14      351.51      381.27      6.75 o 
  -1   2  14      155.48      147.87      6.14 o 
   0   2  14        0.35        4.47      5.39 o 
   1   2  14      484.53      420.34     12.06 o 
   2   2  14      172.35      138.89      9.69 o 
  -8   3  14       65.98       51.45     12.87 o 
  -7   3  14       58.13       53.49     15.05 o 
  -6   3  14      219.23      244.88     12.64 o 
  -5   3  14       35.79       15.18     21.49 o 
  -4   3  14      224.63      217.57      6.12 o 
  -3   3  14      794.18      837.75     15.85 o 
  -2   3  14      155.52      157.09      9.87 o 
  -1   3  14      297.98      293.27      7.63 o 
   0   3  14      468.79      467.31     11.23 o 
   1   3  14      137.99      152.95      7.41 o 
   2   3  14        1.16        3.49      4.26 o 
   3   3  14       90.51       96.12     17.91 o 
  -8   4  14        0.13       -2.99      8.62 o 
  -7   4  14       12.10       12.58     10.36 o 
  -6   4  14        8.25       -1.76     13.37 o 
  -5   4  14        0.44       -3.13      3.23 o 
  -4   4  14      108.73      125.32      8.34 o 
  -3   4  14        2.60        3.30      5.34 o 
  -2   4  14       28.32       17.26      6.95 o 
  -1   4  14      914.88      920.26     12.17 o 
   0   4  14        0.04       -0.04      3.40 o 
   1   4  14        5.58        0.22      3.45 o 
   2   4  14        2.28        6.04      4.73 o 
   3   4  14        7.92       24.30     13.73 o 
  -8   5  14       13.54       19.96     13.71 o 
  -7   5  14       64.54       64.15     12.46 o 
  -6   5  14     1158.70     1135.56     31.51 o 
  -5   5  14      455.40      485.09     40.03 o 
  -4   5  14       31.29       29.59      9.17 o 
  -3   5  14      716.42      727.84     15.40 o 
  -2   5  14      190.45      199.30      9.07 o 
  -1   5  14      261.43      273.83     10.23 o 
   0   5  14     1564.36     1528.71     37.10 o 
   1   5  14      316.46      299.31      9.67 o 
   2   5  14       71.31       71.58     10.08 o 
   3   5  14      385.02      427.04     30.50 o 
  -8   6  14      120.70      117.51     14.55 o 
  -7   6  14        0.98        1.88      9.23 o 
  -6   6  14      466.93      488.09     13.04 o 
  -5   6  14     1918.63     2000.28     22.72 o 
  -4   6  14     1164.86     1185.38     19.83 o 
  -3   6  14      165.28      186.94      9.91 o 
  -2   6  14       50.63       49.70      7.41 o 
  -1   6  14      299.36      301.95     11.37 o 
   0   6  14      284.07      279.48      8.65 o 
   1   6  14      496.19      415.65     19.15 o 
   2   6  14       88.47       72.70      6.94 o 
  -8   7  14       22.24       17.91     31.64 o 
  -7   7  14      619.75      649.01     17.86 o 
  -6   7  14      696.82      701.72     17.70 o 
  -5   7  14       68.77       63.41      8.21 o 
  -4   7  14      600.23      659.45     17.51 o 
  -3   7  14       48.02       56.15      7.70 o 
  -2   7  14        8.59       10.85     10.45 o 
  -1   7  14      831.59      804.00     15.67 o 
   0   7  14      797.81      829.09     15.42 o 
   1   7  14      168.38      167.03      7.89 o 
   2   7  14      142.64      163.25     14.56 o 
  -7   8  14       59.00       61.04      9.78 o 
  -6   8  14       30.71       33.08      6.45 o 
  -5   8  14      800.28      882.85     15.36 o 
  -4   8  14      308.78      355.23     12.43 o 
  -3   8  14        3.68        7.43      3.60 o 
  -2   8  14      796.33      818.07     21.71 o 
  -1   8  14      843.48      886.66     13.22 o 
   0   8  14        3.30        1.44      5.61 o 
   1   8  14      862.58      809.04     53.51 o 
   2   8  14      945.89      957.77     19.75 o 
  -7   9  14      294.39      316.23     10.76 o 
  -6   9  14      218.47      260.73     13.27 o 
  -5   9  14        0.61       10.70      8.22 o 
  -4   9  14      231.84      260.39     19.11 o 
  -3   9  14      176.87      177.45     20.47 o 
  -2   9  14        3.32        3.63      5.33 o 
  -1   9  14      171.22      172.03      8.35 o 
   0   9  14      440.94      416.26     11.74 o 
   1   9  14        6.40        6.60      6.26 o 
  -6  10  14      117.38      108.13     14.86 o 
  -5  10  14       80.20       80.43     11.53 o 
  -4  10  14        1.06       -5.24      8.92 o 
  -3  10  14      285.40      271.33     14.48 o 
  -2  10  14       25.41       25.53      7.42 o 
  -1  10  14        2.13        3.06      5.56 o 
   0  10  14       19.97       18.16      5.58 o 
   1  10  14        0.74        1.85      5.55 o 
  -6  11  14        4.98        9.97      7.84 o 
  -5  11  14      105.43      117.55     13.34 o 
  -4  11  14       27.72       27.58     11.94 o 
  -3  11  14       28.27       30.16      8.59 o 
  -2  11  14        0.69       -1.92      5.64 o 
  -1  11  14        0.30       -2.47      6.45 o 
   0  11  14       67.23       56.35      8.73 o 
  -5  12  14       38.63       52.28     13.20 o 
  -4  12  14       10.81       15.17     12.55 o 
  -3  12  14        5.38        5.88      8.15 o 
  -2  12  14        0.33        2.79      8.13 o 
  -1  12  14        5.72        5.35      9.93 o 
  -3  13  14      390.56      418.29     25.67 o 
  -7   1  15        3.26       24.47     11.60 o 
  -6   1  15      264.74      263.88     23.28 o 
  -5   1  15       74.01       69.25     16.72 o 
  -4   1  15      115.33      130.74     16.72 o 
  -3   1  15        7.33        9.03      3.73 o 
  -2   1  15        1.35        2.61      4.13 o 
  -1   1  15       23.34       35.15      7.73 o 
   0   1  15        4.85        7.95      5.17 o 
   1   1  15        0.62       -1.40      3.90 o 
   2   1  15       28.63       34.03     13.73 o 
  -7   2  15       38.14       52.54     18.51 o 
  -6   2  15      502.19      552.61     16.52 o 
  -5   2  15      135.98      151.51     11.02 o 
  -4   2  15       70.04       80.07     17.61 o 
  -3   2  15       82.33       77.73      9.55 o 
  -2   2  15      797.03      802.35     24.39 o 
  -1   2  15       14.74       10.80      4.27 o 
   0   2  15     1128.20     1071.38     27.44 o 
   1   2  15      955.88      845.74     40.87 o 
   2   2  15      142.20      113.04     25.07 o 
  -8   3  15      100.66      129.27     17.52 o 
  -7   3  15      564.49      616.71     32.24 o 
  -6   3  15       75.20       74.74     13.29 o 
  -5   3  15       58.61       66.11     16.57 o 
  -4   3  15      230.86      227.68      9.85 o 
  -3   3  15      197.36      203.11     18.04 o 
  -2   3  15       58.04       66.62      4.27 o 
  -1   3  15     2119.73     2066.38     21.38 o 
   0   3  15     1421.18     1369.60     31.52 o 
   1   3  15        5.24        3.61      6.69 o 
   2   3  15      201.35      149.04     16.44 o 
  -8   4  15        7.15        7.15     13.20 o 
  -7   4  15       63.12       75.11     14.35 o 
  -6   4  15      130.32      133.75     16.22 o 
  -5   4  15        4.21       -1.80      4.30 o 
  -4   4  15      547.92      571.38     19.65 o 
  -3   4  15       93.31       96.64      8.28 o 
  -2   4  15      278.06      287.03     11.36 o 
  -1   4  15      289.21      286.03      6.35 o 
   0   4  15      223.31      214.06      7.84 o 
   1   4  15      189.22      184.81      9.12 o 
   2   4  15       92.73       83.30      8.01 o 
  -8   5  15      111.01      171.49     13.90 o 
  -7   5  15      630.09      699.38     25.77 o 
  -6   5  15       79.56       86.76     12.37 o 
  -5   5  15      698.99      689.10     17.80 o 
  -4   5  15      574.33      644.45     14.74 o 
  -3   5  15        2.59        0.75      6.54 o 
  -2   5  15      445.50      472.68     22.84 o 
  -1   5  15      917.44      846.93     44.96 o 
   0   5  15      236.43      218.72     18.07 o 
   1   5  15       16.08       13.25      4.44 o 
   2   5  15      217.17      211.31      9.82 o 
  -7   6  15        3.82       -5.03      8.93 o 
  -6   6  15      204.71      223.47     14.92 o 
  -5   6  15       83.64       87.72      7.66 o 
  -4   6  15       97.32      106.26     12.95 o 
  -3   6  15     1162.54     1207.80     21.10 o 
  -2   6  15       51.30       44.98      7.82 o 
  -1   6  15        8.46        6.78      6.13 o 
   0   6  15      335.99      331.86     10.16 o 
   1   6  15      132.41      129.82      8.50 o 
   2   6  15        0.88        0.29      5.07 o 
  -7   7  15       14.96       23.27     10.25 o 
  -6   7  15       11.12       13.53      8.55 o 
  -5   7  15        3.67        2.04      4.86 o 
  -4   7  15      179.11      202.56     11.45 o 
  -3   7  15       35.72       50.49      8.63 o 
  -2   7  15      267.35      234.97     12.10 o 
  -1   7  15      143.16      135.88      8.40 o 
   0   7  15       74.82       88.30      7.30 o 
   1   7  15        4.72        6.00      5.54 o 
  -7   8  15      134.69      148.88     13.56 o 
  -6   8  15        1.06        1.53      6.94 o 
  -5   8  15       70.99       77.71     10.00 o 
  -4   8  15      128.22      134.52     14.90 o 
  -3   8  15       27.47       32.01      8.66 o 
  -2   8  15      107.73      109.56     10.36 o 
  -1   8  15       64.07       53.31     10.04 o 
   0   8  15       12.82        7.32      6.14 o 
   1   8  15       14.67       17.13      5.86 o 
  -6   9  15       15.23       12.06      8.65 o 
  -5   9  15        1.91       -5.94      8.09 o 
  -4   9  15      141.63      142.81     14.25 o 
  -3   9  15       48.38       50.81     10.37 o 
  -2   9  15      172.01      164.86      8.52 o 
  -1   9  15      266.95      260.91      8.22 o 
   0   9  15      237.49      235.38     10.31 o 
  -6  10  15      243.53      281.24     10.60 o 
  -5  10  15      384.23      437.05     14.82 o 
  -4  10  15       37.16       18.97     10.73 o 
  -3  10  15      273.09      244.28     23.58 o 
  -2  10  15      666.95      694.36     28.53 o 
  -1  10  15        0.28       -1.11      5.42 o 
   0  10  15      331.01      333.58     12.64 o 
  -5  11  15      147.66      163.48     13.32 o 
  -4  11  15      320.84      364.54     18.99 o 
  -3  11  15        5.10        7.22      9.48 o 
  -2  11  15      115.95       87.21     16.84 o 
  -1  11  15      309.42      309.63     11.71 o 
  -3  12  15      105.89       92.28     18.80 o 
  -8   0  16        1.12      168.95     25.07 o 
  -4   0  16      877.22      954.61     33.43 o 
  -3   0  16     1735.56     1457.89     20.90 o 
  -2   0  16      393.18      377.31     25.37 o 
  -1   0  16      129.47      172.24     21.79 o 
   0   0  16     1426.52     1391.92     72.54 o 
   1   0  16       51.25       51.33      6.62 o 
  -7   1  16      174.16      192.83     23.88 o 
  -6   1  16      188.88      223.28     23.88 o 
  -5   1  16       58.60       83.58     17.91 o 
  -3   1  16      163.05      249.86    189.85 o 
  -2   1  16      280.13      243.98     18.90 o 
  -1   1  16      613.18      600.80     20.49 o 
   0   1  16       34.18       24.44      4.76 o 
   1   1  16      300.64      263.84     14.62 o 
   2   1  16      210.71      192.24     18.51 o 
  -5   2  16        2.20       -4.78     13.73 o 
  -3   2  16      165.45      157.23     25.56 o 
  -2   2  16      500.03      474.69     14.30 o 
  -1   2  16      109.68      103.70      6.87 o 
   0   2  16      102.35       91.48      5.42 o 
   1   2  16       11.89        8.73      4.57 o 
   2   2  16       19.91        8.18      9.01 o 
  -8   3  16      149.20      163.15     21.20 o 
  -7   3  16      140.36      158.21     23.88 o 
  -6   3  16        0.23        2.39     10.13 o 
  -5   3  16      265.71      296.72     20.25 o 
  -4   3  16      368.64       69.25      3.58 o 
  -3   3  16       30.40       26.88      5.57 o 
  -2   3  16      255.23      227.83      8.92 o 
  -1   3  16      379.03      358.00      8.79 o 
   0   3  16       54.51       50.11      7.16 o 
   1   3  16      512.15      477.91     24.98 o 
  -8   4  16        0.66        3.71     24.18 o 
  -7   4  16       20.29        9.02     11.37 o 
  -6   4  16        0.06       -3.62     10.32 o 
  -5   4  16        1.23       -8.03     14.14 o 
  -4   4  16        4.45        6.83      6.76 o 
  -3   4  16        3.31        1.59      7.28 o 
  -2   4  16      164.38      159.41      8.24 o 
  -1   4  16       24.97       12.09      5.64 o 
   0   4  16       20.46       22.46      4.30 o 
   1   4  16        3.18        2.02      6.72 o 
  -7   5  16      107.09      110.37     15.29 o 
  -6   5  16      115.47      131.47     16.02 o 
  -5   5  16      747.20      825.30     19.09 o 
  -4   5  16       32.90       28.73      9.55 o 
  -3   5  16      276.39      281.51     11.30 o 
  -2   5  16      509.06      514.70     23.70 o 
  -1   5  16      535.82      513.54     13.33 o 
   0   5  16        2.18       -2.61      5.46 o 
   1   5  16      163.43      152.42     15.49 o 
  -7   6  16      119.24       96.65     22.32 o 
  -6   6  16      300.61      302.13     14.39 o 
  -5   6  16      257.82      280.93     14.15 o 
  -4   6  16       45.06       49.57      8.70 o 
  -3   6  16        3.89       15.71      7.69 o 
  -2   6  16       70.40      118.22     31.20 o 
  -1   6  16      317.79      292.93     21.46 o 
   0   6  16      360.65      318.98     12.10 o 
   1   6  16       70.54       68.33      6.67 o 
  -7   7  16       69.20       67.26     11.09 o 
  -6   7  16      161.75      170.92     15.68 o 
  -5   7  16      376.98      407.66      9.87 o 
  -4   7  16       79.45      100.48     11.96 o 
  -3   7  16        6.99       13.68      8.08 o 
  -2   7  16      359.95      389.17     12.78 o 
  -1   7  16      446.50      457.36     16.54 o 
   0   7  16       23.80       26.67      6.50 o 
  -6   8  16      805.40      888.62     22.10 o 
  -5   8  16       84.77       69.27     10.02 o 
  -4   8  16      190.85      210.14     13.14 o 
  -3   8  16      919.30      976.41     20.01 o 
  -2   8  16       25.08       35.76     11.16 o 
  -1   8  16     1144.82     1114.89     42.74 o 
   0   8  16      987.15      941.52     36.36 o 
  -6   9  16       74.10       82.80     14.71 o 
  -5   9  16      366.51      381.69     14.89 o 
  -4   9  16      353.80      364.74     20.22 o 
  -3   9  16      203.99      208.35     17.06 o 
  -2   9  16      578.51      555.72     14.47 o 
  -1   9  16      149.93      154.61     12.58 o 
  -5  10  16        0.65        7.38      9.36 o 
  -4  10  16      105.57      109.36     11.41 o 
  -3  10  16       42.71       53.78     10.76 o 
  -2  10  16        1.07        1.87      8.73 o 
  -1  10  16       46.24       38.88      9.75 o 
  -7   1  17       14.96       23.28     18.51 o 
  -4   1  17       79.26       85.37     18.51 o 
  -3   1  17       55.89       41.65      7.76 o 
  -2   1  17       14.91        9.09      4.42 o 
  -1   1  17       20.76       15.70      4.72 o 
   0   1  17        1.23        1.03      5.48 o 
   1   1  17       87.67       68.32      6.63 o 
  -5   2  17      444.87      485.96     27.46 o 
  -4   2  17      135.48      184.09     19.19 o 
  -3   2  17       38.06       20.51      9.55 o 
  -2   2  17      254.67      221.27     13.56 o 
  -1   2  17      609.46      546.54     10.65 o 
   0   2  17       25.45       16.84      7.03 o 
   1   2  17        3.65       12.93      6.46 o 
  -6   3  17      414.62      429.68     21.09 o 
  -4   3  17      303.73      288.35     24.48 o 
  -3   3  17      887.78      866.81     37.58 o 
  -2   3  17     1053.13     1016.97     40.59 o 
  -1   3  17      118.88      119.99      9.48 o 
   0   3  17      216.71      246.93     26.66 o 
   1   3  17       29.39       33.71     11.32 o 
  -7   4  17      240.58      276.96     20.30 o 
  -6   4  17        7.29       -9.55     41.19 o 
  -5   4  17      112.61      149.25     22.69 o 
  -4   4  17        8.72       -0.93     11.63 o 
  -3   4  17      315.99      286.92     20.15 o 
  -2   4  17       11.10        6.92      4.91 o 
  -1   4  17      336.11      306.68     11.45 o 
   0   4  17      281.22      271.63      8.89 o 
  -7   5  17      165.84      154.73     17.08 o 
  -6   5  17      358.03      402.78     23.15 o 
  -5   5  17       46.70       61.24     10.17 o 
  -4   5  17      157.84      181.68     10.73 o 
  -3   5  17      102.44      143.10     21.32 o 
  -2   5  17      536.02      556.15     18.12 o 
  -1   5  17       10.69        7.30      8.30 o 
   0   5  17      174.15      164.27     10.96 o 
  -6   6  17       19.80       11.03     11.70 o 
  -5   6  17       10.24        1.43      9.43 o 
  -4   6  17      329.01      355.98     14.21 o 
  -3   6  17        0.17       -2.81      6.95 o 
  -2   6  17      140.70      147.68     10.17 o 
  -1   6  17      227.35      236.77     16.11 o 
   0   6  17       71.89       55.81      7.46 o 
  -6   7  17      149.40      146.88     12.80 o 
  -5   7  17       50.88       45.56      9.95 o 
  -4   7  17        2.93        5.30      8.39 o 
  -3   7  17        0.04       -6.73      7.98 o 
  -2   7  17        3.10        5.14      8.00 o 
  -1   7  17        0.16       -5.97      8.97 o 
  -5   8  17        0.54        3.12     10.28 o 
  -4   8  17      153.07      145.95     16.17 o 
  -3   8  17       17.55        8.59      7.70 o 
  -2   8  17       13.77       17.10      8.28 o 
  -1   8  17       48.35       40.01      7.96 o 
  -4   9  17        1.06       -4.36      9.23 o 
  -3   9  17        8.27       14.90      9.97 o 
  -2   9  17      152.94      176.10     12.82 o 
  -2   0  18      929.71      848.68    110.74 o 
  -1   0  18      207.99      208.68     12.83 o 
   0   0  18      178.44      159.27     14.18 o 
  -7   1  18      157.80      185.07     26.27 o 
  -6   1  18      350.67      450.74     31.64 o 
  -4   1  18      295.98      303.28     24.48 o 
  -3   1  18      318.68      370.74     23.88 o 
  -2   1  18      257.98      221.74     20.90 o 
  -1   1  18       92.99       70.77      6.28 o 
   0   1  18       58.59       45.16      5.41 o 
  -4   2  18       64.78       54.33     17.31 o 
  -3   2  18        5.64        1.53      9.32 o 
  -2   2  18      334.92      266.60     22.69 o 
  -1   2  18      203.36      195.36      8.21 o 
   0   2  18        0.13        0.76      3.77 o 
  -5   3  18       51.86       53.13     19.10 o 
  -4   3  18      260.29      304.26     43.58 o 
  -3   3  18      751.50      714.60     26.19 o 
  -2   3  18        7.66        4.07      5.06 o 
  -1   3  18       41.63       38.09      5.03 o 
   0   3  18       45.00       36.56      5.31 o 
  -6   4  18       23.11       15.61     11.23 o 
  -5   4  18       25.38       30.67     12.22 o 
  -4   4  18       71.63       49.86     12.62 o 
  -3   4  18       70.73      161.57     75.82 o 
  -2   4  18       39.19       38.32      5.67 o 
  -1   4  18       23.06       13.35      4.45 o 
  -6   5  18      296.82      373.75     25.33 o 
  -5   5  18       22.31       21.38     10.20 o 
  -4   5  18      196.15      222.86     29.38 o 
  -3   5  18      417.15      450.58     14.60 o 
  -2   5  18        2.55        7.02      5.04 o 
  -1   5  18      225.34      229.51     16.21 o 
  -5   6  18      127.54      132.62     13.87 o 
  -4   6  18      444.48      449.04     14.96 o 
  -3   6  18       31.30       19.25     12.29 o 
  -2   6  18       25.15       16.19      6.14 o 
  -1   6  18      131.84      116.42     14.93 o 
  -5   7  18       22.11       32.19     14.83 o 
  -4   7  18      175.04      199.75     13.69 o 
  -3   7  18      459.72      478.47     15.59 o 
  -2   7  18      112.26      113.85     15.72 o 
  -3   1  19      157.69      175.52     20.90 o 
  -2   1  19        5.91      -10.75     12.54 o 
  -6   2  19      268.12      275.82     30.45 o 
  -3   2  19       52.92       56.72     18.51 o 
  -2   2  19       37.79       33.84     10.53 o 
  -5   3  19      318.90      375.18     49.85 o 
  -4   3  19      495.04      474.62     29.25 o 
  -3   3  19       40.07       33.43     17.91 o 
  -2   3  19      164.99      168.74     18.11 o 
  -5   4  19      256.44      247.13     24.22 o 
  -4   4  19        0.35      -13.13     13.13 o 
  -3   4  19      315.87      292.48     15.60 o 
  -2   4  19      266.96      234.71     16.00 o 
  -4   5  19       84.54       63.16     15.61 o 
  -3   5  19        0.81       -4.63      8.14 o 
                                                 
